# Supplementary material for: 13-[4,5-Bis(methyl­sulfan­yl)-1,3-dithiol-2-yl­idene]-6-oxa-3,9,12,14-tetra­thia­bicyclo­[9.3.0]tetra­dec-1(11)-ene
Source: Acta Crystallogr Sect E Struct Rep Online. 2009 Sep 26;65(Pt 10):o2538. doi: 10.1107/S1600536809037301 (PMC2970471; doi:10.1107/S1600536809037301)
Supplement: Supplementary file 2 [file e-65-o2538-Isup2.hkl]

# 
# h,k,l, Fc-squared, Fo-squared, sigma(Fo-squared) and status flag 
# 
data_I
_shelx_title ' ybdx09-6 in P-1' 
_shelx_refln_list_code          4 
_shelx_F_calc_maximum      175.74 
_exptl_crystal_F_000       476.00 
_reflns_d_resolution_high  0.7703 
 
loop_ 
 _symmetry_equiv_pos_as_xyz 
 'x, y, z' 
 '-x, -y, -z' 
 
_cell_length_a     8.4542 
_cell_length_b    10.1577 
_cell_length_c    13.6122 
_cell_angle_alpha 105.003 
_cell_angle_beta   97.827 
_cell_angle_gamma 112.224 
 
_shelx_F_squared_multiplier     1.000 
 
loop_ 
 _refln_index_h 
 _refln_index_k 
 _refln_index_l 
 _refln_F_squared_calc 
 _refln_F_squared_meas 
 _refln_F_squared_sigma 
 _refln_observed_status 
   2   0   0     5492.77     5756.44    162.83 o 
   3   0   0        2.90        1.09      1.27 o 
   4   0   0      940.59     1012.30     18.37 o 
   5   0   0      190.27      133.76      5.27 o 
   6   0   0       70.67       56.20      3.56 o 
   7   0   0       26.46       26.98      4.66 o 
   8   0   0      237.49      238.13      8.81 o 
   9   0   0       29.32       30.28      7.29 o 
 -10   1   0       12.94       10.12      2.86 o 
  -9   1   0        2.02        1.66      2.53 o 
  -8   1   0      149.38      145.64      8.35 o 
  -7   1   0       25.28       22.57      2.57 o 
  -6   1   0        6.93        3.98      1.60 o 
  -5   1   0       86.60       98.25      4.96 o 
  -4   1   0       12.93        4.80      0.99 o 
  -3   1   0     1371.17     1364.95     24.45 o 
  -2   1   0     2707.25     2937.50     63.64 o 
   1   1   0      462.89      439.15      7.26 o 
   2   1   0     2240.60     2355.20     49.22 o 
   3   1   0      205.53      163.39      3.77 o 
   4   1   0      397.31      386.75     14.43 o 
   5   1   0     2367.38     2368.43     92.46 o 
   6   1   0       87.31       84.99      4.61 o 
   7   1   0      105.25       91.15      4.33 o 
   8   1   0        5.03        4.45      2.38 o 
   9   1   0        3.55        3.90      3.02 o 
 -10   2   0       15.32       14.22      3.08 o 
  -9   2   0       32.45       27.89      3.29 o 
  -8   2   0        0.08        0.18      2.73 o 
  -7   2   0       72.89       73.01      4.10 o 
  -6   2   0        0.10        0.80      2.33 o 
  -5   2   0     1065.07     1153.41     22.02 o 
  -4   2   0      148.96      212.79      3.65 o 
  -3   2   0       87.83      135.63      2.84 o 
  -2   2   0     1608.19     1574.23     28.45 o 
  -1   2   0      660.15      626.19      5.68 o 
   0   2   0      105.50       96.38      1.25 o 
   1   2   0      511.12      524.83      8.98 o 
   2   2   0        0.73        3.43      0.92 o 
   3   2   0      736.47      690.94     12.96 o 
   4   2   0      836.44      808.99     20.15 o 
   5   2   0      530.06      528.06     21.27 o 
   6   2   0      396.17      389.48     11.09 o 
   7   2   0      168.02      187.53      9.97 o 
   8   2   0        1.38        0.91      1.89 o 
 -10   3   0       34.46       37.12      4.48 o 
  -9   3   0      172.49      186.15      7.01 o 
  -8   3   0        3.90        7.83      2.04 o 
  -7   3   0       24.42       25.47      2.38 o 
  -6   3   0        0.97       -0.42      1.31 o 
  -5   3   0      542.36      557.13     12.31 o 
  -4   3   0     1544.06     1396.82     28.93 o 
  -3   3   0      177.37      138.27      2.72 o 
  -2   3   0     5630.92     5826.09    167.97 o 
  -1   3   0     2582.76     3068.59     65.95 o 
   0   3   0     4119.84     4328.18    157.98 o 
   1   3   0     4264.85     4273.74    108.65 o 
   2   3   0      706.25      631.02     17.32 o 
   3   3   0     1369.93     1305.66     25.57 o 
   4   3   0       12.55        7.61      1.70 o 
   5   3   0      306.72      325.45     11.75 o 
   6   3   0        5.03        4.29      1.80 o 
   7   3   0       17.39       21.13      2.77 o 
   8   3   0       35.84       41.21      5.82 o 
 -10   4   0       29.45       31.24      4.15 o 
  -9   4   0      133.14      134.36      5.71 o 
  -8   4   0       71.91       69.83      6.58 o 
  -7   4   0      755.11      765.97     24.66 o 
  -6   4   0        1.77        2.45      1.47 o 
  -5   4   0      452.80      453.73      8.98 o 
  -4   4   0     1014.56      870.13     14.01 o 
  -3   4   0       21.19        9.58      1.08 o 
  -2   4   0     1075.87     1059.08     11.73 o 
  -1   4   0      788.12      802.11     15.49 o 
   0   4   0      239.51      237.69      4.76 o 
   1   4   0      214.81      266.05      5.87 o 
   2   4   0       30.18       40.01      4.05 o 
   3   4   0       55.15       58.96      3.49 o 
   4   4   0      274.22      324.17      8.91 o 
   5   4   0        8.56        6.13      4.46 o 
   6   4   0      122.23      106.64      5.10 o 
   7   4   0        7.63        6.34      2.58 o 
 -10   5   0       11.91       10.59      2.84 o 
  -9   5   0       17.36       17.12      2.62 o 
  -8   5   0        4.13        2.84      2.12 o 
  -7   5   0      440.71      449.30     11.86 o 
  -6   5   0       90.18       73.66      3.50 o 
  -5   5   0      431.82      434.90      7.03 o 
  -4   5   0     1076.96     1146.33     28.16 o 
  -3   5   0      353.21      352.49      4.59 o 
  -2   5   0     1911.98     1920.61     37.27 o 
  -1   5   0      365.95      361.00      4.29 o 
   0   5   0      592.55      544.54     12.15 o 
   1   5   0      646.52      634.25     36.36 o 
   2   5   0      250.90      308.71     16.25 o 
   3   5   0      210.97      208.33      7.85 o 
   4   5   0        2.66        0.89      1.68 o 
   5   5   0       15.12        8.01      1.89 o 
   6   5   0       18.34       26.22      3.39 o 
   7   5   0        6.99        9.08      2.86 o 
 -10   6   0       76.65       80.69      6.73 o 
  -9   6   0      126.65      122.54      5.16 o 
  -8   6   0       14.70       18.17      3.23 o 
  -7   6   0      144.59      139.44      7.26 o 
  -6   6   0      339.07      336.42      6.06 o 
  -5   6   0        2.64        3.99      0.76 o 
  -4   6   0      583.44      604.18     11.81 o 
  -3   6   0      548.11      571.34     18.97 o 
  -2   6   0     3209.03     3517.92    109.02 o 
  -1   6   0      999.44      990.01     21.43 o 
   0   6   0      113.39      135.91      4.15 o 
   1   6   0       54.87       62.59      5.67 o 
   2   6   0       89.51       80.63      3.49 o 
   3   6   0        0.47        0.55      1.22 o 
   4   6   0       29.86       27.04      2.21 o 
   5   6   0       91.99       92.95      5.30 o 
   6   6   0       49.06       46.15      3.45 o 
 -10   7   0        5.32       11.06      2.05 o 
  -9   7   0       59.90       55.88      3.51 o 
  -8   7   0        6.27        7.99      1.23 o 
  -7   7   0       67.78       56.01      1.94 o 
  -6   7   0      362.26      375.35      6.58 o 
  -5   7   0      716.51      686.60     10.52 o 
  -4   7   0      120.51      130.50      1.95 o 
  -3   7   0      306.44      317.11      5.77 o 
  -2   7   0      164.42      217.48      3.59 o 
  -1   7   0       73.89       69.69      1.76 o 
   0   7   0        8.89       14.99      2.13 o 
   1   7   0      365.96      425.95     11.95 o 
   2   7   0      135.45      133.49      3.75 o 
   3   7   0      189.33      175.01     11.55 o 
   4   7   0      213.00      195.89      6.03 o 
   5   7   0       11.55       10.84      3.06 o 
 -10   8   0        0.29       -0.61      1.97 o 
  -9   8   0       19.74       22.42      1.69 o 
  -8   8   0       13.13       15.50      1.35 o 
  -7   8   0      136.40      125.58      2.83 o 
  -6   8   0        1.37        1.13      0.74 o 
  -5   8   0       40.57       33.27      1.53 o 
  -4   8   0        4.35        2.03      1.62 o 
  -3   8   0      226.34      212.32      4.35 o 
  -2   8   0       55.50       45.23      3.02 o 
  -1   8   0      465.70      462.36     12.83 o 
   0   8   0      745.98      747.59     17.42 o 
   1   8   0       39.67       47.40      3.54 o 
   2   8   0      131.84      150.59      6.99 o 
   3   8   0       39.74       42.86      3.15 o 
   4   8   0        3.58        7.08      2.04 o 
 -10   9   0        8.12       14.47      1.75 o 
  -9   9   0       14.03       13.51      2.08 o 
  -8   9   0        6.78        5.61      1.65 o 
  -7   9   0       53.58       64.94      2.78 o 
  -6   9   0       90.10       84.13      2.41 o 
  -5   9   0       67.73       56.80      1.65 o 
  -4   9   0        4.12        2.84      1.82 o 
  -3   9   0       41.11       30.49      2.08 o 
  -2   9   0        7.26        8.94      0.76 o 
  -1   9   0      429.91      452.05      8.25 o 
   0   9   0        2.71        7.91      1.22 o 
   1   9   0      137.35      148.97      6.68 o 
   2   9   0        9.09       14.79      3.44 o 
   3   9   0       21.28       22.08      4.05 o 
  -9  10   0       74.93       75.95      3.28 o 
  -8  10   0       22.58       25.50      1.47 o 
  -7  10   0        1.05        2.24      1.27 o 
  -6  10   0        5.25        7.96      0.93 o 
  -5  10   0       91.29       91.96      4.56 o 
  -4  10   0       10.09        8.30      3.75 o 
  -3  10   0       67.80       71.18      6.83 o 
  -2  10   0        2.36        0.26      0.93 o 
  -1  10   0       33.70       29.53      3.97 o 
   0  10   0       27.18       38.72      1.78 o 
   1  10   0       10.38       14.38      3.24 o 
   2  10   0        1.29       -1.32      2.63 o 
  -9  11   0       13.21       16.71      6.28 o 
  -8  11   0       12.05       14.56      1.27 o 
  -7  11   0       37.95       34.99      1.58 o 
  -6  11   0       19.27        8.71      4.66 o 
  -5  11   0       19.88       20.05      2.84 o 
  -4  11   0       28.54       33.18      3.61 o 
  -3  11   0        2.65        1.44      0.91 o 
  -2  11   0        2.18        3.00      1.35 o 
  -1  11   0       11.80        6.90      3.36 o 
   0  11   0        2.38        4.60      2.19 o 
  -7  12   0       14.21       10.33      3.24 o 
  -6  12   0       44.38       38.38      6.89 o 
  -5  12   0        4.96        3.78      1.60 o 
  -4  12   0        0.07        0.52      1.61 o 
  -3  12   0       32.79       36.81      5.57 o 
  -2  12   0       40.83       33.67      2.61 o 
   1 -12   1        1.64        0.77      2.48 o 
   2 -12   1       22.63       23.12      2.43 o 
   3 -12   1       42.72       42.84      2.72 o 
   4 -12   1        1.85        3.96      1.88 o 
   5 -12   1        2.48        2.90      1.57 o 
   6 -12   1       15.75       27.85      3.65 o 
   7 -12   1        0.77        1.11      4.35 o 
  -1 -11   1       16.89       16.00      3.65 o 
   0 -11   1       21.07       24.49      2.97 o 
   1 -11   1       51.53       42.21      2.30 o 
   2 -11   1        0.34        1.17      1.09 o 
   3 -11   1       52.09       57.91      2.72 o 
   4 -11   1        3.66        0.14      1.44 o 
   5 -11   1       75.43       71.90      4.46 o 
   6 -11   1       13.66       12.56      2.94 o 
   7 -11   1       36.27       35.44      2.18 o 
   8 -11   1        4.75        4.58      1.34 o 
   9 -11   1        9.10        8.60      2.80 o 
  -2 -10   1       22.06       32.71      4.56 o 
  -1 -10   1       59.02       67.40      6.43 o 
   0 -10   1        5.53        7.07      1.41 o 
   1 -10   1      100.27      113.63      6.78 o 
   2 -10   1        4.97        5.39      0.96 o 
   3 -10   1        0.00        0.84      0.80 o 
   4 -10   1       10.95       19.04      4.86 o 
   5 -10   1        0.05        2.33      2.03 o 
   6 -10   1        0.03        1.16      1.52 o 
   7 -10   1        3.33        2.44      1.53 o 
   8 -10   1        0.01        0.61      0.89 o 
   9 -10   1       10.19       15.23      1.49 o 
  -3  -9   1        0.32        0.71      2.73 o 
  -2  -9   1      248.69      243.36     10.33 o 
  -1  -9   1        5.06        5.27      2.53 o 
   0  -9   1        0.23        1.51      1.62 o 
   1  -9   1       70.64       81.88      2.90 o 
   2  -9   1      122.90      138.60      7.00 o 
   3  -9   1      109.43      115.17      2.71 o 
   4  -9   1      241.08      243.26     11.65 o 
   5  -9   1       41.87       38.30      1.92 o 
   6  -9   1      486.51      532.23      9.56 o 
   7  -9   1       10.13       11.36      1.64 o 
   8  -9   1        2.70        5.96      1.16 o 
   9  -9   1        1.18        1.69      1.06 o 
  10  -9   1        0.36        2.42      3.36 o 
  -4  -8   1       35.91       29.25      3.34 o 
  -3  -8   1        1.08        2.15      1.57 o 
  -2  -8   1      105.24       96.51      9.22 o 
  -1  -8   1       10.16       25.12      3.04 o 
   0  -8   1        2.61        3.04      1.92 o 
   1  -8   1      136.55      120.08      4.84 o 
   2  -8   1      294.76      275.08      9.46 o 
   3  -8   1     2137.26     2115.78     45.36 o 
   4  -8   1        0.25       -0.71      1.52 o 
   5  -8   1       39.99       34.15      3.36 o 
   6  -8   1       23.73       29.25      1.23 o 
   7  -8   1       71.62       76.58      2.12 o 
   8  -8   1       24.17       28.37      1.55 o 
   9  -8   1       39.36       42.90      2.15 o 
  10  -8   1        0.81        0.48      1.40 o 
  -5  -7   1        2.27        1.02      3.13 o 
  -4  -7   1       19.92       22.54      2.38 o 
  -3  -7   1        4.62        2.36      1.46 o 
  -2  -7   1      111.58      116.18     10.84 o 
  -1  -7   1      160.37      164.57      6.08 o 
   0  -7   1     1553.87     1624.71     48.81 o 
   1  -7   1      145.63      114.59      3.38 o 
   2  -7   1      412.11      348.41      6.08 o 
   3  -7   1      274.69      266.25      9.62 o 
   4  -7   1        2.79        6.97      0.54 o 
   5  -7   1       24.54       17.15      1.69 o 
   6  -7   1       12.20        4.75      0.87 o 
   7  -7   1       72.49       80.58      2.02 o 
   8  -7   1      132.82      139.13      3.67 o 
   9  -7   1        9.50       12.14      2.06 o 
  10  -7   1       27.02       23.60      2.91 o 
  -6  -6   1       33.30       31.05      3.11 o 
  -5  -6   1       23.46       17.89      5.27 o 
  -4  -6   1        4.59        8.41      1.97 o 
  -3  -6   1      223.73      205.99      8.61 o 
  -2  -6   1      206.20      194.55      8.20 o 
  -1  -6   1      213.82      202.14      6.38 o 
   0  -6   1      492.29      569.66     17.62 o 
   1  -6   1       65.30       55.71      1.34 o 
   2  -6   1      846.72      797.00     12.79 o 
   3  -6   1        0.01        4.63      1.50 o 
   4  -6   1     1180.56     1074.95     16.84 o 
   5  -6   1      725.29      738.96     11.83 o 
   6  -6   1      134.85      162.77      3.23 o 
   7  -6   1      580.60      561.00     12.31 o 
   8  -6   1       59.66       63.59      3.92 o 
   9  -6   1      139.86      144.82      7.14 o 
  10  -6   1        2.86        2.05      2.31 o 
  -7  -5   1        3.97        3.04      2.17 o 
  -6  -5   1      176.34      186.70      7.65 o 
  -5  -5   1       12.53        7.83      1.87 o 
  -4  -5   1      112.84      107.93      4.74 o 
  -3  -5   1      850.92      780.52     22.18 o 
  -2  -5   1      541.29      561.51     14.99 o 
  -1  -5   1      424.10      437.42     19.14 o 
   0  -5   1     1188.44     1291.93     33.12 o 
   1  -5   1       80.93       65.80      1.75 o 
   2  -5   1      429.99      392.36      5.82 o 
   3  -5   1      940.95     1101.16     15.74 o 
   4  -5   1     1409.49     1495.47     23.81 o 
   5  -5   1      241.26      271.76      6.38 o 
   6  -5   1      536.49      489.53     11.60 o 
   7  -5   1       51.50       47.91      3.04 o 
   8  -5   1       49.72       52.44      5.01 o 
   9  -5   1        2.76        5.91      3.05 o 
  10  -5   1        1.22        2.52      4.86 o 
  -7  -4   1       68.30       56.53      3.87 o 
  -6  -4   1      105.31      110.69      8.56 o 
  -5  -4   1       96.18       79.46      4.51 o 
  -4  -4   1      613.69      633.98     15.27 o 
  -3  -4   1      209.83      210.77      9.17 o 
  -2  -4   1      242.31      268.35      4.69 o 
  -1  -4   1      648.13      645.32     11.02 o 
   0  -4   1      199.85      185.33      3.85 o 
   1  -4   1      145.09      134.02      1.80 o 
   2  -4   1      676.33      679.69      7.93 o 
   3  -4   1       16.94       13.66      1.50 o 
   4  -4   1      123.65      104.68      2.85 o 
   5  -4   1      216.78      258.91      5.70 o 
   6  -4   1       22.20       25.10      2.14 o 
   7  -4   1       18.00       17.23      3.76 o 
   8  -4   1        1.83        1.37      2.08 o 
   9  -4   1      224.43      235.14     16.66 o 
  10  -4   1        2.03        1.35      2.71 o 
  -8  -3   1       13.04        8.95      3.07 o 
  -7  -3   1        6.13        7.58      4.25 o 
  -6  -3   1       42.64       40.66     19.19 o 
  -5  -3   1      381.25      397.13     16.30 o 
  -4  -3   1       83.22       87.65      3.48 o 
  -3  -3   1      524.33      552.37     12.76 o 
  -2  -3   1     3502.68     3771.69     99.12 o 
  -1  -3   1      666.46      622.86      9.92 o 
   0  -3   1     5272.56     6104.39    254.70 o 
   1  -3   1     6784.76     6566.55    190.17 o 
   2  -3   1     2147.82     2545.70     54.09 o 
   3  -3   1     3308.75     2892.62     65.90 o 
   4  -3   1     1908.31     2117.93     44.35 o 
   5  -3   1      398.73      285.76      5.52 o 
   6  -3   1       46.31       34.25      4.01 o 
   7  -3   1        4.75        6.44      1.80 o 
   8  -3   1        6.79        5.42      1.92 o 
   9  -3   1       83.17       83.12     10.23 o 
  10  -3   1        7.72        7.38      2.64 o 
  -9  -2   1       15.15       10.90      5.20 o 
  -8  -2   1        5.37        4.41      2.14 o 
  -7  -2   1       70.16       67.43      3.95 o 
  -6  -2   1      226.74      200.95      7.34 o 
  -5  -2   1      477.60      503.86     24.05 o 
  -4  -2   1      985.01      935.30     20.82 o 
  -3  -2   1      714.45      758.56     14.15 o 
  -2  -2   1     1515.25     1345.08     25.78 o 
  -1  -2   1      135.54      130.35      2.13 o 
   0  -2   1     4573.40     5363.38    204.67 o 
   1  -2   1     1096.35     1219.56     57.35 o 
   2  -2   1      876.69      971.54     15.07 o 
   3  -2   1     3528.10     3321.83     79.31 o 
   4  -2   1       12.11        2.36      1.26 o 
   5  -2   1      377.68      333.61      6.33 o 
   6  -2   1        0.87        1.80      1.41 o 
   7  -2   1      555.12      569.13     22.23 o 
   8  -2   1       93.74      102.97      4.54 o 
   9  -2   1       17.07       21.20      3.60 o 
  10  -2   1       57.43       66.53      4.65 o 
  -9  -1   1        0.00       -0.48      2.67 o 
  -8  -1   1       10.78        8.46      2.39 o 
  -7  -1   1        0.90        0.43      2.97 o 
  -6  -1   1      119.19      100.35      3.97 o 
  -5  -1   1       91.32       94.26      4.66 o 
  -4  -1   1      261.67      239.89      5.42 o 
  -3  -1   1      955.98      978.35     16.96 o 
  -2  -1   1     7184.75     7833.15    255.14 o 
  -1  -1   1     1522.48     1561.60     26.88 o 
   1  -1   1      146.43      237.04      2.68 o 
   2  -1   1     2876.34     3459.22     79.95 o 
   3  -1   1     1823.99     2003.53     41.75 o 
   4  -1   1       70.05      102.47      2.98 o 
   5  -1   1     2071.09     2059.17     49.63 o 
   6  -1   1      392.54      377.24      8.26 o 
   7  -1   1      218.62      229.76      7.74 o 
   8  -1   1       24.37       33.37      3.99 o 
   9  -1   1       10.29        7.15      2.43 o 
  -9   0   1       11.76        9.41      3.24 o 
  -8   0   1       38.86       51.51      3.76 o 
  -7   0   1      336.45      318.94     13.42 o 
  -6   0   1      161.71      175.55      7.60 o 
  -5   0   1        4.32        5.87      1.50 o 
  -4   0   1      198.79      173.52      4.71 o 
  -3   0   1       71.24       66.80      2.33 o 
  -2   0   1       40.77       53.85      2.03 o 
   1   0   1      186.21      198.92      3.14 o 
   2   0   1     2676.84     2696.48     59.72 o 
   3   0   1     1741.83     1883.34     37.20 o 
   4   0   1      635.60      591.97     10.49 o 
   5   0   1     2227.63     2271.97     62.84 o 
   6   0   1        4.80        1.77      1.92 o 
   7   0   1        9.08        8.60      2.25 o 
   8   0   1       22.92       23.01      3.45 o 
   9   0   1       13.13        8.93      2.68 o 
 -10   1   1       38.33       47.30      4.12 o 
  -9   1   1       81.21       85.60      4.80 o 
  -8   1   1      169.54      178.37      9.52 o 
  -7   1   1      260.82      263.64      8.96 o 
  -6   1   1      206.19      178.84      4.78 o 
  -5   1   1       46.86       30.55      3.27 o 
  -4   1   1       17.44        2.64      2.23 o 
  -3   1   1     2903.06     3093.71     73.94 o 
  -2   1   1     1627.91     1902.94     36.40 o 
  -1   1   1      981.51     1005.88     10.19 o 
   0   1   1      549.86      469.45      5.40 o 
   1   1   1     7104.12     7930.81    253.17 o 
   2   1   1     2246.71     2505.71     52.99 o 
   3   1   1       52.48       68.81      2.36 o 
   4   1   1      181.88      207.21      6.68 o 
   5   1   1      235.95      263.12      7.62 o 
   6   1   1      175.13      146.48      4.83 o 
   7   1   1        1.53        2.66      2.38 o 
   8   1   1       18.25       14.78      2.50 o 
   9   1   1       16.55       19.09      3.33 o 
 -10   2   1        5.90        4.80      3.22 o 
  -9   2   1       85.02       91.24      4.97 o 
  -8   2   1       91.90       92.04      5.67 o 
  -7   2   1       18.74       14.87      3.76 o 
  -6   2   1        5.96        3.59      2.43 o 
  -5   2   1      119.04      127.93      5.98 o 
  -4   2   1     1511.86     1695.62     32.97 o 
  -3   2   1      152.77      229.26      3.86 o 
  -2   2   1     1741.58     1831.28     27.52 o 
  -1   2   1     1046.66      986.26     10.50 o 
   0   2   1     1930.52     2022.20     37.67 o 
   1   2   1       70.69       59.08      1.34 o 
   2   2   1     2029.52     2201.30     46.67 o 
   3   2   1      377.42      306.70      6.33 o 
   4   2   1       15.33       19.13      2.23 o 
   5   2   1      102.67       99.24      3.63 o 
   6   2   1        2.53        2.84      1.71 o 
   7   2   1      387.53      393.59     16.20 o 
   8   2   1       17.54       20.44      3.41 o 
 -10   3   1       24.98       24.32      4.30 o 
  -9   3   1        1.36        1.38      2.18 o 
  -8   3   1       14.64       11.02      2.13 o 
  -7   3   1      182.66      186.29      5.64 o 
  -6   3   1      152.98      149.03      4.66 o 
  -5   3   1      148.95      149.45      4.05 o 
  -4   3   1     5430.31     6392.06    195.83 o 
  -3   3   1      924.06      905.67     11.96 o 
  -2   3   1      509.16      680.69      6.84 o 
  -1   3   1       26.93       32.56      0.72 o 
   0   3   1     1186.42     1275.93     29.77 o 
   1   3   1      214.30      215.67      3.21 o 
   2   3   1      232.77      244.22      8.20 o 
   3   3   1      598.54      566.18     17.42 o 
   4   3   1        4.51        7.20      1.77 o 
   5   3   1       15.30        7.56      4.86 o 
   6   3   1        2.78        1.60      2.80 o 
   7   3   1        0.76        0.98      3.29 o 
   8   3   1        3.06        3.69      2.28 o 
 -10   4   1        5.83        4.82      3.70 o 
  -9   4   1        1.94        7.74      2.23 o 
  -8   4   1        2.48        3.38      1.67 o 
  -7   4   1     1110.78     1128.98     44.26 o 
  -6   4   1       61.07       81.53      5.37 o 
  -5   4   1     1332.55     1473.11     41.39 o 
  -4   4   1     1632.60     1427.82     22.36 o 
  -3   4   1     2148.67     2312.30     43.38 o 
  -2   4   1     2091.13     1863.34     24.86 o 
  -1   4   1      169.26      190.58      2.03 o 
   0   4   1       19.01       20.66      1.32 o 
   1   4   1     5437.02     5518.78    180.21 o 
   2   4   1      729.55      608.39     11.54 o 
   3   4   1      317.61      279.47     11.85 o 
   4   4   1        4.60        1.33      1.24 o 
   5   4   1       33.65       33.73      2.38 o 
   6   4   1      189.39      194.02      6.17 o 
   7   4   1        8.79        9.59      2.31 o 
 -10   5   1       55.50       74.16      9.27 o 
  -9   5   1        0.35       -1.27      1.74 o 
  -8   5   1       59.70       61.58      3.03 o 
  -7   5   1      138.16      129.33      3.84 o 
  -6   5   1      206.52      256.27      5.60 o 
  -5   5   1      479.53      424.39      6.80 o 
  -4   5   1      168.76      209.70      2.90 o 
  -3   5   1        0.15        0.46      0.50 o 
  -2   5   1     1156.09     1038.84     16.64 o 
  -1   5   1        1.41        0.54      0.40 o 
   0   5   1      928.18      947.10     26.13 o 
   1   5   1     1410.13     1482.30     51.24 o 
   2   5   1        1.33        3.52      1.32 o 
   3   5   1     1227.40     1206.61     37.37 o 
   4   5   1        2.42        3.85      2.47 o 
   5   5   1       59.38       62.26      3.24 o 
   6   5   1        7.35        9.74      2.21 o 
 -10   6   1       30.15       40.54      2.89 o 
  -9   6   1       33.84       43.25      2.42 o 
  -8   6   1       28.42       39.32      2.67 o 
  -7   6   1        8.72        5.10      1.09 o 
  -6   6   1        3.45        3.49      1.01 o 
  -5   6   1        5.91        9.24      0.96 o 
  -4   6   1       58.04       58.10      1.31 o 
  -3   6   1      774.47      802.07     11.55 o 
  -2   6   1     1006.10      958.28     17.64 o 
  -1   6   1       43.79       43.08      0.98 o 
   0   6   1      111.63       97.22      3.34 o 
   1   6   1        4.78        2.63      2.94 o 
   2   6   1      233.06      214.65      7.24 o 
   3   6   1       43.54       28.71      2.02 o 
   4   6   1       16.28       11.87      2.15 o 
   5   6   1       59.42       62.53      7.14 o 
   6   6   1       28.16       23.10      2.82 o 
 -10   7   1        2.42       -0.78      1.60 o 
  -9   7   1       93.38       95.23      4.14 o 
  -8   7   1       14.94       18.72      1.48 o 
  -7   7   1       80.61       84.82      2.32 o 
  -6   7   1      111.99      101.77      2.62 o 
  -5   7   1      333.36      340.19      5.87 o 
  -4   7   1      306.03      272.15      3.99 o 
  -3   7   1       16.97       20.22      1.62 o 
  -2   7   1      304.26      335.36      4.96 o 
  -1   7   1       24.27       26.27      1.44 o 
   0   7   1      627.00      642.97     15.29 o 
   1   7   1       11.16        4.56      3.24 o 
   2   7   1      195.86      184.25      5.20 o 
   3   7   1       14.77        9.99      2.28 o 
   4   7   1      167.14      161.96      6.02 o 
   5   7   1       26.50       15.34      5.72 o 
 -10   8   1       25.15       20.55      2.41 o 
  -9   8   1       37.18       38.51      2.17 o 
  -8   8   1       44.52       47.68      3.84 o 
  -7   8   1        0.05        1.50      0.90 o 
  -6   8   1      213.29      198.56      4.52 o 
  -5   8   1       33.88       36.93      1.38 o 
  -4   8   1        0.66        0.65      0.86 o 
  -3   8   1      312.94      296.23     17.67 o 
  -2   8   1      144.22      149.90      5.65 o 
  -1   8   1        1.28        1.52      1.06 o 
   0   8   1       12.38       14.96      1.75 o 
   1   8   1       54.20       48.41      3.54 o 
   2   8   1        1.92        0.10      3.34 o 
   3   8   1       21.77       24.81      3.65 o 
   4   8   1       57.21       61.96      5.32 o 
 -10   9   1       15.30        8.36      1.63 o 
  -9   9   1        0.96       -0.34      1.36 o 
  -8   9   1        4.27        5.07      1.60 o 
  -7   9   1       13.74       12.77      1.17 o 
  -6   9   1      241.45      241.23      4.34 o 
  -5   9   1        0.65       -0.51      1.52 o 
  -4   9   1       67.44       59.15      2.08 o 
  -3   9   1        0.17        0.43      0.67 o 
  -2   9   1       10.68        7.88      1.21 o 
  -1   9   1       25.04       24.28      1.51 o 
   0   9   1       26.19       29.34      3.29 o 
   1   9   1       18.64        7.13      8.30 o 
   2   9   1        8.61       13.06      3.14 o 
   3   9   1        0.07       -1.72      4.86 o 
  -9  10   1      176.66      165.18      4.16 o 
  -8  10   1       34.40       38.96      2.26 o 
  -7  10   1       34.82       32.84      3.29 o 
  -6  10   1       46.28       47.22      1.69 o 
  -5  10   1       80.24       75.85      6.38 o 
  -4  10   1       24.36       24.15      1.09 o 
  -3  10   1       82.53       82.33      3.51 o 
  -2  10   1        8.60        8.13      1.09 o 
  -1  10   1       82.83       71.99      2.61 o 
   0  10   1       52.44       53.32      1.90 o 
   1  10   1        6.87       11.24      2.94 o 
   2  10   1        1.70        1.42      2.53 o 
  -8  11   1        4.83        3.58      1.61 o 
  -7  11   1       46.58       40.61      4.25 o 
  -6  11   1       11.43       12.56      2.73 o 
  -5  11   1        2.71        2.94      3.44 o 
  -4  11   1       15.31       13.42      1.18 o 
  -3  11   1       62.89       52.48      3.78 o 
  -2  11   1       10.24        6.39      1.43 o 
  -1  11   1       38.07       48.03      2.61 o 
   0  11   1        5.98        0.28      1.78 o 
  -7  12   1       23.69       31.90      3.95 o 
  -6  12   1        2.16        0.91      3.65 o 
  -5  12   1       52.98       63.34      5.52 o 
  -4  12   1       12.14       11.43      1.79 o 
  -3  12   1       67.26       73.32      4.71 o 
  -2  12   1       34.97       34.24      9.17 o 
   4 -13   2        9.01        8.20      2.84 o 
   5 -13   2       19.88       13.17      5.47 o 
   1 -12   2        0.03        0.56      1.93 o 
   2 -12   2        0.64        2.63      1.72 o 
   3 -12   2        4.35        4.82      1.71 o 
   4 -12   2        1.25        2.64      1.61 o 
   5 -12   2        1.06        1.32      4.05 o 
   6 -12   2        4.79        1.52      2.53 o 
   7 -12   2        2.17        2.53      2.73 o 
  -1 -11   2        0.22        3.14      5.27 o 
   0 -11   2       16.82       24.32      2.61 o 
   1 -11   2      261.80      264.04     14.03 o 
   2 -11   2       33.04       45.67      3.46 o 
   3 -11   2      110.85      141.31      8.91 o 
   4 -11   2       75.34       93.20      3.57 o 
   5 -11   2       65.56       62.18      4.66 o 
   6 -11   2       65.97       74.84      5.27 o 
   7 -11   2        9.01        7.09      5.47 o 
   8 -11   2       19.55       25.82      2.82 o 
   9 -11   2       13.25       16.30      3.65 o 
  -2 -10   2       31.18       47.50      8.91 o 
  -1 -10   2        5.60       10.43      3.34 o 
   0 -10   2      180.87      187.27     15.39 o 
   1 -10   2      242.86      213.00      8.85 o 
   2 -10   2       33.01       29.06      4.18 o 
   3 -10   2      558.17      534.20     11.73 o 
   4 -10   2      109.23      135.30      6.18 o 
   5 -10   2       14.28       11.24      2.73 o 
   6 -10   2       13.73        7.06      2.13 o 
   7 -10   2       60.47       56.86      2.14 o 
   8 -10   2        6.75        9.10      1.71 o 
   9 -10   2        0.18        0.09      0.96 o 
  -4  -9   2       16.41       24.31      4.76 o 
  -3  -9   2        5.10        9.72      3.54 o 
  -2  -9   2       43.26       47.90      4.76 o 
  -1  -9   2        4.60       -0.81      3.85 o 
   0  -9   2       64.17       62.35      2.45 o 
   1  -9   2       10.61       12.42      1.16 o 
   2  -9   2        0.77        1.56      0.60 o 
   3  -9   2        9.10       11.55      2.43 o 
   4  -9   2        7.64        6.38      3.75 o 
   5  -9   2       75.51       68.57      1.96 o 
   6  -9   2      429.64      423.54     11.56 o 
   7  -9   2        5.21        9.49      3.50 o 
   8  -9   2      114.71       91.37      2.70 o 
   9  -9   2        5.57        6.69      1.20 o 
  10  -9   2       20.18       22.27      4.51 o 
  -5  -8   2        4.34        3.66      2.82 o 
  -4  -8   2       46.72       54.12     11.14 o 
  -3  -8   2        5.35        3.50      1.97 o 
  -2  -8   2       11.99        9.22      2.94 o 
  -1  -8   2       24.57       19.04      2.84 o 
   0  -8   2       80.29       89.22      4.15 o 
   1  -8   2      268.03      255.89      7.12 o 
   2  -8   2      239.58      224.89      4.97 o 
   3  -8   2      875.90      947.81     26.53 o 
   4  -8   2      236.09      211.66      6.68 o 
   5  -8   2      124.52      141.15      5.33 o 
   6  -8   2      127.94      134.13      3.13 o 
   7  -8   2        5.93        5.22      0.93 o 
   8  -8   2      132.31      134.98      4.75 o 
   9  -8   2       42.48       43.62      2.83 o 
  10  -8   2        0.01       -0.63      1.63 o 
  -6  -7   2       27.47       29.82      3.26 o 
  -5  -7   2       30.12       41.96      4.36 o 
  -4  -7   2       19.45       18.18      2.28 o 
  -3  -7   2       54.09       38.10      3.43 o 
  -2  -7   2       11.35       10.84      2.03 o 
  -1  -7   2       61.28       64.92      3.95 o 
   0  -7   2       19.47       35.45      4.86 o 
   1  -7   2      135.47      122.18      3.16 o 
   2  -7   2       25.28       21.47      0.83 o 
   3  -7   2       98.31       96.41      5.77 o 
   4  -7   2      134.13      147.67      3.20 o 
   5  -7   2      930.66      979.87     15.59 o 
   6  -7   2        1.25        2.73      0.83 o 
   7  -7   2       87.77       83.98      2.33 o 
   8  -7   2       10.29       10.56      3.24 o 
   9  -7   2      112.38      113.46      5.02 o 
  10  -7   2        2.37       -2.15      3.07 o 
  -6  -6   2       62.26       65.69      4.18 o 
  -5  -6   2        1.89        0.87      2.24 o 
  -4  -6   2       13.66        6.76      1.87 o 
  -3  -6   2       13.26       18.50      2.80 o 
  -2  -6   2        2.19        5.15      2.43 o 
  -1  -6   2      604.06      621.71     21.27 o 
   0  -6   2      516.31      543.12     13.47 o 
   1  -6   2      305.47      277.67      3.60 o 
   2  -6   2      866.86      849.68     24.20 o 
   3  -6   2      202.65      271.15      3.28 o 
   4  -6   2       11.11        8.05      1.09 o 
   5  -6   2      136.60      165.58      4.44 o 
   6  -6   2       24.27       36.77      2.85 o 
   7  -6   2       55.61       50.82      3.57 o 
   8  -6   2        5.02        6.75      2.26 o 
   9  -6   2      152.79      119.90      6.71 o 
  10  -6   2       83.54       84.19      6.26 o 
  -7  -5   2       18.43       13.97      6.03 o 
  -6  -5   2       11.49       10.73      2.79 o 
  -5  -5   2       18.39       17.01      3.04 o 
  -4  -5   2       29.58       24.39      2.55 o 
  -3  -5   2      201.12      184.63      5.88 o 
  -2  -5   2       28.08       29.12      6.18 o 
  -1  -5   2     3091.62     3086.50     74.09 o 
   0  -5   2      454.85      469.19     10.33 o 
   1  -5   2     2565.14     3002.15     88.06 o 
   2  -5   2     1947.29     1913.14     53.98 o 
   3  -5   2      648.07      560.41     11.45 o 
   4  -5   2      208.81      200.12      7.49 o 
   5  -5   2      102.86      151.37      5.52 o 
   6  -5   2        0.30        0.94      1.46 o 
   7  -5   2       82.65       88.62      7.54 o 
   8  -5   2       35.77       36.16      7.09 o 
   9  -5   2       19.95       12.65      3.66 o 
  10  -5   2        0.47       -0.79      2.68 o 
  -8  -4   2        6.46        6.05      2.62 o 
  -7  -4   2       22.48       26.75      3.04 o 
  -6  -4   2      175.99      176.03      7.29 o 
  -5  -4   2        4.52        5.13      2.84 o 
  -4  -4   2     1271.41     1206.34     38.03 o 
  -3  -4   2      263.70      250.31      7.70 o 
  -2  -4   2       59.25       65.35      2.28 o 
  -1  -4   2        0.76        1.79      0.78 o 
   0  -4   2     1090.47     1178.81     28.36 o 
   1  -4   2       78.32       63.46      2.99 o 
   2  -4   2     1306.32     1449.17     28.30 o 
   3  -4   2       17.39       13.02      3.85 o 
   4  -4   2      984.39      888.10     15.40 o 
   5  -4   2     1164.09     1113.60     28.71 o 
   6  -4   2      296.49      281.37     13.92 o 
   7  -4   2       54.15       64.60      3.59 o 
   8  -4   2        2.24        3.06      3.09 o 
   9  -4   2      185.40      187.70      6.83 o 
  10  -4   2       28.93       38.94     10.73 o 
  -8  -3   2        3.08        7.13      2.45 o 
  -7  -3   2        1.12        0.79      1.82 o 
  -6  -3   2        3.73        0.87      1.75 o 
  -5  -3   2      377.19      346.77     12.71 o 
  -4  -3   2     1701.32     1565.56     34.62 o 
  -3  -3   2       25.51       43.14      1.92 o 
  -2  -3   2      108.47      116.24      3.34 o 
  -1  -3   2      103.72      104.52      1.96 o 
   0  -3   2     1959.81     2028.99     56.21 o 
   1  -3   2     8771.79     9980.90    506.06 o 
   2  -3   2      698.65      710.46     10.60 o 
   3  -3   2     1183.04     1315.93     24.38 o 
   4  -3   2     1233.28     1218.37     22.09 o 
   5  -3   2        2.01        2.13      1.14 o 
   6  -3   2      763.31      749.17     16.98 o 
   7  -3   2        7.86        4.30      2.30 o 
   8  -3   2       69.42       67.98      8.05 o 
   9  -3   2        1.16        3.08      2.18 o 
  10  -3   2        3.81        2.44      4.41 o 
  -9  -2   2       26.63       18.45      7.60 o 
  -8  -2   2       14.92       15.79      3.25 o 
  -7  -2   2        0.01        0.17      1.99 o 
  -6  -2   2      196.57      185.10      5.42 o 
  -5  -2   2       37.62       29.82      4.48 o 
  -4  -2   2     1020.45     1043.56     29.57 o 
  -3  -2   2      101.08      132.55      3.29 o 
  -2  -2   2     1790.63     1742.16     34.79 o 
  -1  -2   2      368.71      372.67      9.06 o 
   0  -2   2    30882.96    15871.25  10128.60 o 
   1  -2   2    19472.76    18357.54    837.41 o 
   2  -2   2     1230.85     1216.41     20.93 o 
   3  -2   2      795.25      557.34      8.66 o 
   4  -2   2      241.21      195.41      7.65 o 
   5  -2   2      157.18      132.35      5.92 o 
   6  -2   2      158.54      145.03      5.45 o 
   7  -2   2        1.45        4.28      2.99 o 
   8  -2   2      270.86      245.58      7.40 o 
   9  -2   2        1.31       -0.49      2.23 o 
  10  -2   2       57.90       55.35      9.98 o 
  -9  -1   2        5.10        7.04      3.20 o 
  -8  -1   2      257.01      236.47     11.60 o 
  -7  -1   2        4.53        1.93      1.82 o 
  -6  -1   2       13.61       17.22      3.99 o 
  -5  -1   2       51.32       42.05      7.54 o 
  -4  -1   2      775.30      833.24     26.48 o 
  -3  -1   2        4.52        4.81      1.36 o 
  -2  -1   2     1183.06     1268.62     23.39 o 
  -1  -1   2        2.09        1.45      1.42 o 
   0  -1   2     2180.69     2372.41     45.11 o 
   1  -1   2      831.93     1300.94     22.53 o 
   2  -1   2     1995.15     2139.08     43.50 o 
   3  -1   2      876.37     1106.15     19.99 o 
   4  -1   2      653.12      630.35     11.70 o 
   5  -1   2     1743.46     1669.61     40.15 o 
   6  -1   2       22.25       29.76      2.68 o 
   7  -1   2      472.10      443.04     16.46 o 
   8  -1   2        8.70        5.51      2.18 o 
   9  -1   2       22.77       25.12      3.15 o 
 -10   0   2        4.71        4.78      2.54 o 
  -9   0   2       27.68       34.14      4.34 o 
  -8   0   2       19.19       11.71      2.68 o 
  -7   0   2        8.94       14.57      2.84 o 
  -6   0   2       38.39       26.65      3.06 o 
  -5   0   2      276.28      265.77     10.03 o 
  -4   0   2      249.84      328.79      5.84 o 
  -3   0   2      142.21      159.05      3.08 o 
  -2   0   2      719.98      727.79     12.31 o 
  -1   0   2      203.21      177.10      2.28 o 
   0   0   2        2.84        1.26      0.25 o 
   1   0   2       19.52        4.23      0.92 o 
   2   0   2       31.05       45.81      1.35 o 
   3   0   2        8.54        8.26      0.92 o 
   4   0   2       72.29       73.67      3.34 o 
   5   0   2      114.90      111.23      4.17 o 
   6   0   2       53.55       61.30      3.08 o 
   7   0   2      290.02      288.36      9.40 o 
   8   0   2       42.00       45.88      3.97 o 
   9   0   2       32.84       35.75      3.58 o 
 -10   1   2       22.35       19.76      3.95 o 
  -9   1   2        9.02       17.57      4.30 o 
  -8   1   2        6.56        3.22      2.71 o 
  -7   1   2      200.11      206.11      5.98 o 
  -6   1   2      217.45      207.11      7.82 o 
  -5   1   2      419.52      396.37      7.41 o 
  -4   1   2     1562.57     1541.33     29.50 o 
  -3   1   2       91.51       66.12      2.78 o 
  -2   1   2     3264.01     3638.76     69.17 o 
  -1   1   2      436.30      512.79      7.76 o 
   0   1   2     1953.65     1892.66     33.08 o 
   1   1   2      295.38      340.95      5.11 o 
   2   1   2      157.58       99.50      2.84 o 
   3   1   2      988.17     1050.18     25.57 o 
   4   1   2       34.99       29.48      1.83 o 
   5   1   2      284.43      259.14     13.27 o 
   6   1   2      360.48      353.98     17.77 o 
   7   1   2        1.79        3.09      1.93 o 
   8   1   2        1.94        1.50      2.21 o 
   9   1   2       22.55       13.67      4.46 o 
 -10   2   2       31.16       35.85      3.61 o 
  -9   2   2        0.78        3.44      2.69 o 
  -8   2   2      320.94      328.65     12.63 o 
  -7   2   2      589.58      589.22     19.70 o 
  -6   2   2     2431.27     2571.25     64.52 o 
  -5   2   2      729.15      617.30     10.95 o 
  -4   2   2      127.59      211.36      4.57 o 
  -3   2   2       16.24       36.19      1.85 o 
  -2   2   2     3613.67     4023.77     68.92 o 
  -1   2   2     5234.12     5979.84    136.65 o 
   0   2   2     2206.99     2457.69     48.12 o 
   1   2   2     2587.51     3097.15     98.89 o 
   2   2   2     1129.70     1170.02     31.95 o 
   3   2   2       89.82       84.72      4.96 o 
   4   2   2      469.44      515.18     20.05 o 
   5   2   2       42.04       43.62      2.54 o 
   6   2   2        4.73        2.29      1.80 o 
   7   2   2       88.41       85.98      6.83 o 
   8   2   2       65.68       68.22      4.71 o 
 -10   3   2       30.57       34.59      3.53 o 
  -9   3   2       69.89       65.74      7.09 o 
  -8   3   2       41.55       37.77      9.67 o 
  -7   3   2      500.32      518.83     20.61 o 
  -6   3   2     1003.46      939.99     26.63 o 
  -5   3   2       15.43       12.45      2.18 o 
  -4   3   2      410.68      511.13      7.01 o 
  -3   3   2      172.62      169.62      2.48 o 
  -2   3   2     1567.13     1328.60     16.02 o 
  -1   3   2     2148.66     2034.74     39.15 o 
   0   3   2     5078.50     5492.40    209.08 o 
   1   3   2     2253.14     2328.95     49.42 o 
   2   3   2      542.78      533.28     12.05 o 
   3   3   2      139.15      153.52      7.49 o 
   4   3   2       19.35       14.34      2.30 o 
   5   3   2       39.55       30.89      2.75 o 
   6   3   2       54.85       51.69      4.46 o 
   7   3   2        9.30        8.91      2.07 o 
 -10   4   2       47.38       60.42      4.32 o 
  -9   4   2        0.95        0.63      1.63 o 
  -8   4   2        5.65        2.95      1.56 o 
  -7   4   2      286.92      273.29     11.75 o 
  -6   4   2      103.80      107.83      2.70 o 
  -5   4   2        0.79       -0.23      0.83 o 
  -4   4   2        0.11        1.09      0.60 o 
  -3   4   2        7.49        2.37      0.38 o 
  -2   4   2     3131.15     3550.61     67.90 o 
  -1   4   2        1.79        0.88      0.37 o 
   0   4   2     2377.04     2408.46     74.94 o 
   1   4   2      269.59      196.11      6.63 o 
   2   4   2       19.78       11.04      2.15 o 
   3   4   2       25.24       24.83      2.60 o 
   4   4   2        2.60        1.04      1.97 o 
   5   4   2      167.72      161.39      4.86 o 
   6   4   2      234.17      220.67      6.61 o 
   7   4   2        3.06        3.04      2.27 o 
 -10   5   2      104.48      107.28      9.99 o 
  -9   5   2       87.49       81.39      3.85 o 
  -8   5   2        0.09       -0.06      0.93 o 
  -7   5   2      117.35      127.56      3.03 o 
  -6   5   2       94.50       83.78      2.63 o 
  -5   5   2     2451.22     2544.59     47.50 o 
  -4   5   2        0.02        4.14      0.93 o 
  -3   5   2       70.64       84.59      1.27 o 
  -2   5   2      312.98      389.05      6.52 o 
  -1   5   2      408.01      424.06      4.89 o 
   0   5   2      582.53      607.74     16.30 o 
   1   5   2       55.16       51.92      2.06 o 
   2   5   2      295.30      284.97     11.70 o 
   3   5   2      875.79      785.40     18.48 o 
   4   5   2       13.73        6.74      2.99 o 
   5   5   2       78.39       76.26      4.09 o 
   6   5   2        5.54        8.51      2.55 o 
 -10   6   2       10.46        9.04      2.37 o 
  -9   6   2        0.73        0.77      1.35 o 
  -8   6   2       36.37       34.05      2.61 o 
  -7   6   2       16.72       18.00      1.25 o 
  -6   6   2       69.30       53.06      2.15 o 
  -5   6   2        7.91       10.73      1.12 o 
  -4   6   2        4.31        2.84      0.57 o 
  -3   6   2      613.21      639.98      8.20 o 
  -2   6   2       35.33       47.94      3.61 o 
  -1   6   2       89.67       96.12      1.54 o 
   0   6   2     1445.73     1374.67     37.57 o 
   1   6   2        0.21       -0.61      1.42 o 
   2   6   2      147.90      141.65      3.45 o 
   3   6   2      109.62      134.28      4.53 o 
   4   6   2       58.51       51.03      2.72 o 
   5   6   2       64.82       80.87      4.90 o 
 -10   7   2        1.18        2.56      1.60 o 
  -9   7   2       45.03       53.30      3.23 o 
  -8   7   2      122.52      108.07      3.37 o 
  -7   7   2      112.85       96.04      2.80 o 
  -6   7   2      233.35      217.22      4.66 o 
  -5   7   2       15.90       17.65      1.45 o 
  -4   7   2        6.06        6.18      0.92 o 
  -3   7   2      521.59      504.74      9.08 o 
  -2   7   2        4.47        3.21      0.70 o 
  -1   7   2       56.48       71.28      1.58 o 
   0   7   2       12.29       12.48      1.45 o 
   1   7   2      330.67      364.28     13.77 o 
   2   7   2       97.01       96.51      4.86 o 
   3   7   2       12.34        5.86      2.00 o 
   4   7   2        0.02       -1.50      1.58 o 
 -10   8   2       30.61       34.23      2.53 o 
  -9   8   2      229.05      222.64      7.96 o 
  -8   8   2       47.79       50.11      3.30 o 
  -7   8   2      129.79      141.82      3.21 o 
  -6   8   2        0.23        0.42      1.10 o 
  -5   8   2      229.96      213.79      4.64 o 
  -4   8   2       28.34       31.18      1.38 o 
  -3   8   2       23.26       37.88      1.86 o 
  -2   8   2       69.33       63.00      1.98 o 
  -1   8   2      407.76      452.21      7.96 o 
   0   8   2        3.42        4.91      1.17 o 
   1   8   2        1.45        2.13      1.92 o 
   2   8   2       48.54       42.64      6.18 o 
   3   8   2       96.62       95.40      5.77 o 
   4   8   2        1.43        2.92      1.75 o 
 -10   9   2        0.14        1.09      2.07 o 
  -9   9   2        3.70        6.24      2.00 o 
  -8   9   2       28.52       33.38      1.70 o 
  -7   9   2       42.72       51.73      2.54 o 
  -6   9   2      129.79      124.63      4.35 o 
  -5   9   2       71.38       56.00      3.04 o 
  -4   9   2      349.20      329.25      6.32 o 
  -3   9   2        4.46        1.89      0.96 o 
  -2   9   2      314.43      288.07     13.09 o 
  -1   9   2       63.14       56.42      1.80 o 
   0   9   2       25.45       19.67      5.53 o 
   1   9   2       45.11       35.62     23.60 o 
   2   9   2       23.99       14.38      5.57 o 
  -9  10   2       90.56       87.40      3.49 o 
  -8  10   2        3.29        5.31      1.44 o 
  -7  10   2      116.63      106.93      4.01 o 
  -6  10   2      125.14      110.39      5.62 o 
  -5  10   2        0.50        0.51      1.52 o 
  -4  10   2       43.62       44.80      1.49 o 
  -3  10   2       26.66       20.99      2.97 o 
  -2  10   2        3.76        2.12      1.18 o 
  -1  10   2       32.32       29.59      1.67 o 
   0  10   2        7.15        5.57      1.53 o 
   1  10   2        7.63        5.27      4.66 o 
  -8  11   2        9.43       13.88      2.48 o 
  -7  11   2      196.13      186.85     12.46 o 
  -6  11   2        0.97        2.03      2.03 o 
  -5  11   2        0.15        0.72      1.52 o 
  -4  11   2        0.57        1.67      0.77 o 
  -3  11   2       63.77       58.17      6.36 o 
  -2  11   2        1.52        0.16      1.32 o 
  -1  11   2       14.92       17.83      1.92 o 
  -6  12   2        1.69        3.25      1.46 o 
  -5  12   2        0.69       -0.66      1.51 o 
  -4  12   2        7.58       11.22      2.48 o 
  -3  12   2       60.05       66.40      4.15 o 
   3 -13   3       23.96       28.25      3.95 o 
   4 -13   3       15.27       13.08      2.93 o 
   5 -13   3       27.16       27.82      4.10 o 
   0 -12   3        0.74        0.74      3.14 o 
   1 -12   3       20.46       21.63      5.47 o 
   2 -12   3       53.23       69.27      7.75 o 
   3 -12   3        8.17       11.21      2.14 o 
   4 -12   3        0.86        1.77      2.18 o 
   5 -12   3       32.91       27.04      6.79 o 
   6 -12   3       14.12       12.96      3.54 o 
   7 -12   3       18.22       22.18      4.15 o 
  -1 -11   3        5.94        2.03      2.94 o 
   0 -11   3       29.29       43.00      3.14 o 
   1 -11   3        1.80        1.87      1.72 o 
   2 -11   3        0.06       -0.96      2.78 o 
   3 -11   3      101.66       93.18      5.11 o 
   4 -11   3      117.67       96.92      5.67 o 
   5 -11   3        1.33        3.75      4.66 o 
   6 -11   3      228.66      230.60     10.33 o 
   7 -11   3       39.87       43.65      8.10 o 
   8 -11   3       27.17       33.41      3.24 o 
  -3 -10   3        7.88        9.92      7.09 o 
  -2 -10   3       21.85       29.17      4.56 o 
  -1 -10   3        5.03        6.18      3.04 o 
   0 -10   3        7.92        3.10      1.09 o 
   1 -10   3        1.59        1.67      0.74 o 
   2 -10   3       16.85       25.75      2.08 o 
   3 -10   3      370.73      384.37      8.70 o 
   4 -10   3       41.14       38.18      3.65 o 
   5 -10   3       39.95       42.43      3.85 o 
   6 -10   3        6.61        2.47      0.80 o 
   7 -10   3       92.64      104.39      4.34 o 
   8 -10   3        6.83        5.04      1.47 o 
   9 -10   3        9.33       12.52      2.04 o 
  -4  -9   3       10.49        9.01      7.19 o 
  -3  -9   3        6.84        6.89      3.44 o 
  -2  -9   3        3.20        3.44      2.94 o 
  -1  -9   3       25.97       33.22      3.75 o 
   0  -9   3      178.34      182.56      8.96 o 
   1  -9   3       82.51       76.22      5.52 o 
   2  -9   3       24.77       20.97      1.75 o 
   3  -9   3       60.20       57.73      3.65 o 
   4  -9   3        5.25        3.85      3.44 o 
   5  -9   3       80.58       66.79      2.23 o 
   6  -9   3        7.55        8.27      0.76 o 
   7  -9   3        4.30        0.38      1.26 o 
   8  -9   3      168.34      168.31      4.25 o 
   9  -9   3        8.26        4.44      1.13 o 
  10  -9   3       48.85       48.14      3.23 o 
  -5  -8   3        0.25        4.84      3.09 o 
  -4  -8   3       45.06       43.09      3.65 o 
  -3  -8   3       46.65       42.43      5.27 o 
  -2  -8   3       84.60       93.37      9.92 o 
  -1  -8   3       20.61       28.36      3.24 o 
   0  -8   3        0.71        0.71      1.82 o 
   1  -8   3        9.71       11.89      1.45 o 
   2  -8   3      148.42      156.07      7.14 o 
   3  -8   3      162.27      130.34      5.06 o 
   4  -8   3       98.86       89.63      4.15 o 
   5  -8   3      200.58      164.95      3.18 o 
   6  -8   3       10.64       14.32      2.32 o 
   7  -8   3       32.55       31.05      1.30 o 
   8  -8   3       38.75       43.38      2.22 o 
   9  -8   3       12.10       18.29      3.88 o 
  10  -8   3       25.67       10.59      6.62 o 
  -6  -7   3       27.13       33.57      3.90 o 
  -5  -7   3        0.24        1.72      2.60 o 
  -4  -7   3      125.30      120.67      4.84 o 
  -3  -7   3      295.73      244.05     12.76 o 
  -2  -7   3      677.56      698.88     21.67 o 
  -1  -7   3      248.28      238.80      7.90 o 
   0  -7   3       11.30        9.01      2.13 o 
   1  -7   3      252.30      223.48      9.87 o 
   2  -7   3      840.89      821.83     21.67 o 
   3  -7   3       89.28       80.31      6.08 o 
   4  -7   3      153.30      149.18      2.71 o 
   5  -7   3       40.58       27.33      2.26 o 
   6  -7   3      100.39       97.77      4.96 o 
   7  -7   3       45.02       67.13      3.70 o 
   8  -7   3       11.56       14.87      2.71 o 
   9  -7   3       57.23       72.33      4.24 o 
  10  -7   3        2.72        4.87      2.55 o 
  -6  -6   3        6.81        5.76      2.28 o 
  -5  -6   3        2.02        5.38      2.70 o 
  -4  -6   3      715.80      678.20     30.33 o 
  -3  -6   3      474.52      513.42     15.49 o 
  -2  -6   3      119.88       90.07      5.06 o 
  -1  -6   3      267.37      274.14      8.10 o 
   0  -6   3     1170.04     1212.64     37.67 o 
   1  -6   3       80.51       92.43      4.21 o 
   2  -6   3      314.18      329.24     11.14 o 
   3  -6   3      775.06      705.65     10.91 o 
   4  -6   3      966.19     1008.20     21.78 o 
   5  -6   3       13.18       11.11      2.71 o 
   6  -6   3      133.48      123.43      6.27 o 
   7  -6   3        7.88        9.19      2.84 o 
   8  -6   3       44.84       43.91      8.05 o 
   9  -6   3      103.60      112.90      9.37 o 
  10  -6   3       34.96       34.98      3.62 o 
  -7  -5   3        6.42        7.19      2.43 o 
  -6  -5   3       47.91       61.57      3.74 o 
  -5  -5   3       85.91       82.01      4.94 o 
  -4  -5   3      567.62      587.85     26.48 o 
  -3  -5   3        5.24       10.21      2.29 o 
  -2  -5   3        0.22        1.41      1.16 o 
  -1  -5   3      516.60      460.36     21.98 o 
   0  -5   3      156.32      203.46      4.86 o 
   1  -5   3     2440.72     2117.91     61.98 o 
   2  -5   3     1089.03      966.64     23.29 o 
   3  -5   3      428.26      275.98      4.65 o 
   4  -5   3     1558.80     1415.77     39.29 o 
   5  -5   3        0.95        5.24      1.28 o 
   6  -5   3      113.95      117.88      4.68 o 
   7  -5   3        0.19       -1.48      1.98 o 
   8  -5   3        1.64        2.78      2.02 o 
   9  -5   3       10.77       10.52      3.11 o 
  10  -5   3        6.37        0.14      2.02 o 
  -8  -4   3       20.49       19.49      5.43 o 
  -7  -4   3       72.30       58.00      9.57 o 
  -6  -4   3        0.50        1.29      1.87 o 
  -5  -4   3        2.59        5.93      2.46 o 
  -4  -4   3      195.48      185.27      8.25 o 
  -3  -4   3       30.02       28.98      2.53 o 
  -2  -4   3        0.73        5.53      1.09 o 
  -1  -4   3      576.53      550.34     17.27 o 
   0  -4   3      332.47      322.05      6.89 o 
   1  -4   3     4136.42     4305.70    156.57 o 
   2  -4   3      408.14      323.50      5.30 o 
   3  -4   3      581.08      528.64     10.13 o 
   4  -4   3      293.29      293.01      5.79 o 
   5  -4   3      407.40      380.79     13.47 o 
   6  -4   3        1.87        0.44      1.72 o 
   7  -4   3      104.38       96.15      7.39 o 
   8  -4   3       36.96       46.11      3.61 o 
   9  -4   3      158.63      152.47     14.03 o 
  10  -4   3       33.44       37.49      3.76 o 
  -8  -3   3       15.44       14.23      3.67 o 
  -7  -3   3       22.61       19.35      2.87 o 
  -6  -3   3      268.04      269.65      7.19 o 
  -5  -3   3       33.21       25.60      5.27 o 
  -4  -3   3       43.79       51.49      3.55 o 
  -3  -3   3       29.58       19.10      2.53 o 
  -2  -3   3     5316.24     5421.04    154.97 o 
  -1  -3   3      129.64      146.43      2.40 o 
   0  -3   3     4417.81     5237.56    279.31 o 
   1  -3   3     2477.77     2322.45     44.79 o 
   2  -3   3      206.73      161.99      2.43 o 
   3  -3   3      613.64      571.88      9.85 o 
   4  -3   3      368.90      437.62      7.92 o 
   5  -3   3      420.00      403.02      7.86 o 
   6  -3   3     1498.00     1454.98     44.56 o 
   7  -3   3      148.05      149.65      9.72 o 
   8  -3   3       51.74       69.21     10.73 o 
   9  -3   3       19.80       25.66      3.03 o 
  10  -3   3        3.00        3.19      3.14 o 
  -9  -2   3        6.35        5.95      2.60 o 
  -8  -2   3        2.40       -1.21      2.23 o 
  -7  -2   3        0.25       -0.91      1.80 o 
  -6  -2   3       50.34       57.68      4.35 o 
  -5  -2   3        8.75       14.02      2.02 o 
  -4  -2   3       31.00       24.95      1.97 o 
  -3  -2   3      946.23      971.45     17.26 o 
  -2  -2   3      767.34      731.01     11.65 o 
  -1  -2   3      302.13      200.28      3.22 o 
   0  -2   3     2175.70     2841.08     58.15 o 
   1  -2   3      668.28      669.51     13.42 o 
   2  -2   3       22.40        7.98      0.68 o 
   3  -2   3      292.49      308.81      5.72 o 
   4  -2   3      158.60      111.92      2.92 o 
   5  -2   3     1003.07     1083.29     30.03 o 
   6  -2   3      270.52      281.31      6.57 o 
   7  -2   3       23.72       32.85      2.78 o 
   8  -2   3        4.32        1.13      2.38 o 
   9  -2   3        1.03        0.33      2.41 o 
  -9  -1   3        1.96        2.18      2.77 o 
  -8  -1   3      351.85      405.65     18.08 o 
  -7  -1   3      146.48      133.34      4.89 o 
  -6  -1   3      296.89      308.67     21.32 o 
  -5  -1   3       37.84       43.80      3.28 o 
  -4  -1   3      195.71      132.36      3.30 o 
  -3  -1   3     3220.03     3512.82     85.42 o 
  -2  -1   3       41.94       28.43      2.12 o 
  -1  -1   3      113.80      213.45      3.33 o 
   0  -1   3    10539.92    10633.67    308.14 o 
   1  -1   3     2545.95     2664.51     55.96 o 
   2  -1   3      486.31      344.08      4.75 o 
   3  -1   3       50.87       81.98      3.49 o 
   4  -1   3      349.66      383.31      7.40 o 
   5  -1   3       11.02       13.39      2.19 o 
   6  -1   3       89.06       84.85      3.79 o 
   7  -1   3        0.21       -0.57      1.98 o 
   8  -1   3        0.25        0.66      1.71 o 
   9  -1   3        2.89        3.16      2.68 o 
 -10   0   3        1.70        2.56      2.40 o 
  -9   0   3       20.31       26.86      5.42 o 
  -8   0   3      230.04      255.40     11.44 o 
  -7   0   3       29.34       30.70      5.11 o 
  -6   0   3     1576.12     1581.04     49.57 o 
  -5   0   3      178.38      187.90      5.47 o 
  -4   0   3        0.03        1.07      1.24 o 
  -3   0   3      963.53      914.68     15.36 o 
  -2   0   3     4610.65     4968.73    108.60 o 
  -1   0   3     3259.40     3734.13     60.69 o 
   0   0   3       16.83        3.56      0.27 o 
   1   0   3     1913.62     1825.03     32.55 o 
   2   0   3     2533.74     3085.97     70.36 o 
   3   0   3      145.38      115.87      2.32 o 
   4   0   3        8.58       13.81      1.35 o 
   5   0   3       49.53       58.06      4.17 o 
   6   0   3      266.38      238.87      6.01 o 
   7   0   3      179.41      184.20      8.41 o 
   8   0   3        2.02       -0.69      2.97 o 
   9   0   3       34.14       36.09      6.68 o 
 -10   1   3        0.59        0.66      2.08 o 
  -9   1   3       62.93       61.06      6.53 o 
  -8   1   3       30.04       36.85      3.26 o 
  -7   1   3       89.55       90.39      4.44 o 
  -6   1   3       78.71       96.65      5.38 o 
  -5   1   3      146.99      176.70      5.87 o 
  -4   1   3     1303.65     1455.86     27.82 o 
  -3   1   3     8295.66     9804.29    283.46 o 
  -2   1   3       67.37      133.81      1.63 o 
  -1   1   3     2019.40     1943.52     24.82 o 
   0   1   3        4.11        8.99      0.52 o 
   1   1   3       25.95       65.97      2.94 o 
   2   1   3       42.54       60.39      1.75 o 
   3   1   3       14.12       23.37      1.59 o 
   4   1   3       37.61       46.11      2.07 o 
   5   1   3        0.88        1.31      1.32 o 
   6   1   3       13.97       11.45      1.83 o 
   7   1   3      123.87      134.93     10.13 o 
   8   1   3        7.46        8.02      2.78 o 
 -10   2   3        2.16        2.78      2.29 o 
  -9   2   3       19.96       14.12      3.13 o 
  -8   2   3       38.24       56.07      3.80 o 
  -7   2   3      526.84      576.65     26.43 o 
  -6   2   3       96.91       69.70      3.97 o 
  -5   2   3      964.47     1085.58     21.64 o 
  -4   2   3     1492.08     1428.12     23.42 o 
  -3   2   3     6331.50     7256.87    187.02 o 
  -2   2   3     4068.28     4075.68     93.89 o 
  -1   2   3     5778.32     6492.42    156.68 o 
   0   2   3     1325.31     1278.69     20.41 o 
   1   2   3     1063.34      767.86     12.46 o 
   2   2   3       71.86       74.16      2.08 o 
   3   2   3     1253.41     1169.34     37.32 o 
   4   2   3      123.18      139.54      4.04 o 
   5   2   3      102.64      110.59      4.76 o 
   6   2   3      142.86      146.92      4.58 o 
   7   2   3       49.27       51.99      3.94 o 
   8   2   3        9.94       12.83      3.02 o 
 -10   3   3       45.62       58.72      7.14 o 
  -9   3   3       44.86       40.90      3.66 o 
  -8   3   3       22.50       24.38      2.94 o 
  -7   3   3       17.21       18.37      2.66 o 
  -6   3   3      599.65      624.56     12.70 o 
  -5   3   3      142.48      118.97      2.13 o 
  -4   3   3     1128.85     1052.27     14.97 o 
  -3   3   3      498.36      459.87      4.87 o 
  -2   3   3        0.88        3.01      0.56 o 
  -1   3   3      130.99       92.74      1.90 o 
   0   3   3       43.59       49.15      2.68 o 
   1   3   3      109.09      128.22      3.16 o 
   2   3   3     1187.00     1264.93     33.62 o 
   3   3   3     2294.10     2345.11     77.88 o 
   4   3   3      899.64      891.25     21.42 o 
   5   3   3      270.89      312.67      8.37 o 
   6   3   3        3.02        3.15      1.77 o 
   7   3   3       32.91       36.74      3.47 o 
 -10   4   3        6.58        8.69      2.68 o 
  -9   4   3        0.00       -0.61      1.49 o 
  -8   4   3        0.20        0.45      1.06 o 
  -7   4   3       18.78       23.09      1.73 o 
  -6   4   3      175.99      145.60      3.57 o 
  -5   4   3       78.86       69.50      2.17 o 
  -4   4   3      487.14      467.92      5.96 o 
  -3   4   3       73.87       99.82      1.35 o 
  -2   4   3      465.38      421.01      5.50 o 
  -1   4   3      139.19      140.79      3.20 o 
   0   4   3      302.47      323.26      6.28 o 
   1   4   3      292.03      282.12      5.87 o 
   2   4   3      549.87      584.83     11.75 o 
   3   4   3      290.47      282.58     12.20 o 
   4   4   3       23.09       15.47      1.93 o 
   5   4   3        1.25        1.66      1.74 o 
   6   4   3        2.01        4.83      2.99 o 
   7   4   3       16.67       12.41      2.35 o 
 -10   5   3      179.73      193.35      7.85 o 
  -9   5   3      105.24      125.39      3.62 o 
  -8   5   3      101.02       94.38      3.05 o 
  -7   5   3       69.94       67.47      2.54 o 
  -6   5   3        0.11       -0.10      0.85 o 
  -5   5   3      442.86      399.81      6.60 o 
  -4   5   3       45.10       34.63      2.59 o 
  -3   5   3       26.43       14.55      0.63 o 
  -2   5   3      321.89      331.05      4.64 o 
  -1   5   3       27.65       38.72      1.16 o 
   0   5   3     1248.58     1290.85     23.73 o 
   1   5   3      159.19      143.96      9.06 o 
   2   5   3       38.12       39.54      1.70 o 
   3   5   3        5.38       11.45      1.38 o 
   4   5   3       53.67       63.24      3.38 o 
   5   5   3        8.06        6.52      2.32 o 
   6   5   3       28.05       19.12      3.18 o 
 -10   6   3      124.42      112.46      4.88 o 
  -9   6   3       15.97       15.99      4.06 o 
  -8   6   3      226.42      205.05      6.75 o 
  -7   6   3       95.78       83.89      3.40 o 
  -6   6   3      538.78      566.47     10.25 o 
  -5   6   3      667.90      644.28      9.37 o 
  -4   6   3      485.05      476.59      7.38 o 
  -3   6   3       25.27       34.99      1.40 o 
  -2   6   3      166.28      164.05      2.43 o 
  -1   6   3       34.82       33.70      1.18 o 
   0   6   3      258.19      287.64      5.12 o 
   1   6   3      135.10      150.79      4.76 o 
   2   6   3        1.86        5.42      1.53 o 
   3   6   3       24.32       11.20      2.60 o 
   4   6   3        3.50        6.89      2.63 o 
   5   6   3      161.90      148.01      6.27 o 
 -10   7   3        1.32        0.86      1.65 o 
  -9   7   3       63.97       59.05      3.82 o 
  -8   7   3      102.71       95.57      2.65 o 
  -7   7   3        8.07        3.24      1.08 o 
  -6   7   3      471.35      458.68      7.49 o 
  -5   7   3      680.76      669.73      9.84 o 
  -4   7   3      448.54      428.71      6.94 o 
  -3   7   3      939.05      894.85     20.86 o 
  -2   7   3      143.65      146.93      4.87 o 
  -1   7   3       13.57       18.72      1.47 o 
   0   7   3       84.90       79.98      3.75 o 
   1   7   3       11.10        9.42      3.44 o 
   2   7   3       23.90       22.08      2.73 o 
   3   7   3       16.52        7.70      3.09 o 
   4   7   3        0.01       -0.45      1.97 o 
 -10   8   3        1.78        0.36      1.35 o 
  -9   8   3      245.08      263.77      6.42 o 
  -8   8   3        3.63        3.29      1.10 o 
  -7   8   3      238.20      250.39      5.51 o 
  -6   8   3      148.88      153.50      2.81 o 
  -5   8   3      122.85      126.17      3.17 o 
  -4   8   3      200.56      199.12      5.07 o 
  -3   8   3       38.71       47.13      1.27 o 
  -2   8   3        9.14       12.02      1.83 o 
  -1   8   3      125.28      115.28      2.54 o 
   0   8   3       31.94       43.38      1.97 o 
   1   8   3      119.74       79.01     51.50 o 
   2   8   3        6.48        7.09      2.33 o 
   3   8   3        3.94        4.76      4.56 o 
 -10   9   3        0.09       -0.09      1.24 o 
  -9   9   3        4.56        4.90      1.67 o 
  -8   9   3       36.24       36.17      2.87 o 
  -7   9   3      101.66       94.04      4.38 o 
  -6   9   3        4.86        2.85      1.21 o 
  -5   9   3       57.70       43.24      6.18 o 
  -4   9   3      232.56      225.03      8.76 o 
  -3   9   3       88.47       78.97      2.31 o 
  -2   9   3      244.79      219.42      7.08 o 
  -1   9   3      192.80      216.23      4.54 o 
   0   9   3       72.49       81.87      2.25 o 
   1   9   3      227.81      236.77      9.01 o 
   2   9   3        0.04        3.85      4.46 o 
  -9  10   3       42.73       42.35      2.66 o 
  -8  10   3        1.97        5.12      1.49 o 
  -7  10   3       73.56       74.32      5.72 o 
  -6  10   3        0.01       -0.10      1.52 o 
  -5  10   3       54.37       55.12      3.44 o 
  -4  10   3       65.22       74.09      3.59 o 
  -3  10   3       14.23       16.34      2.18 o 
  -2  10   3      413.68      424.64     17.57 o 
  -1  10   3       14.59       14.04      3.54 o 
   0  10   3       26.38       23.32      6.89 o 
   1  10   3        5.73        1.72      1.92 o 
  -8  11   3        0.53       -0.86      2.23 o 
  -7  11   3        4.91        7.29      2.53 o 
  -6  11   3        1.18        0.71      3.04 o 
  -5  11   3        8.53        5.53      1.54 o 
  -4  11   3        0.21        1.11      1.38 o 
  -3  11   3        5.45        7.20      1.63 o 
  -2  11   3       27.72       23.20      2.00 o 
  -1  11   3        0.63        1.50      1.69 o 
   3 -13   4       16.00       25.07      4.41 o 
   4 -13   4       32.29       43.69      8.51 o 
   5 -13   4       15.44       22.16      3.25 o 
   0 -12   4       13.51       10.68      3.10 o 
   1 -12   4        2.21        0.30      2.93 o 
   2 -12   4       37.33       44.46      3.84 o 
   3 -12   4       12.66       15.03      2.43 o 
   4 -12   4       66.08       84.38      9.11 o 
   5 -12   4       21.50       24.20      6.99 o 
   6 -12   4        0.20       -0.51      2.63 o 
   7 -12   4        0.18        1.52      2.84 o 
  -1 -11   4        6.00        9.92      3.65 o 
   0 -11   4        6.90        2.65      2.24 o 
   1 -11   4       10.58        6.14      1.97 o 
   2 -11   4        3.67        6.00      2.21 o 
   3 -11   4       21.56       25.10      3.75 o 
   4 -11   4        3.46        2.73      2.53 o 
   5 -11   4        7.68       12.66      5.57 o 
   6 -11   4       27.48       33.93      4.35 o 
   7 -11   4       40.85       30.58      7.49 o 
   8 -11   4       36.34       32.82      6.38 o 
  -3 -10   4        0.21       -3.54      3.54 o 
  -2 -10   4        8.44       11.24      3.95 o 
  -1 -10   4       20.25       28.15      4.05 o 
   0 -10   4        6.18       10.32      1.10 o 
   1 -10   4       10.09       18.75      2.11 o 
   2 -10   4       11.97       15.65      2.28 o 
   3 -10   4        4.83        8.03      1.71 o 
   4 -10   4        6.14        4.15      2.23 o 
   5 -10   4       16.66       21.06      3.24 o 
   6 -10   4        2.28        1.68      1.62 o 
   7 -10   4        7.40        6.93      1.20 o 
   8 -10   4       11.07       17.23      1.18 o 
   9 -10   4       12.59        8.64      2.09 o 
  -4  -9   4       21.05       15.09      4.66 o 
  -3  -9   4       26.28       30.79      5.06 o 
  -2  -9   4       34.15       41.72      8.91 o 
  -1  -9   4        2.56        6.58      2.84 o 
   0  -9   4       61.51       71.56      7.04 o 
   1  -9   4       57.74       38.04      8.10 o 
   2  -9   4       56.46       54.52      4.41 o 
   3  -9   4      154.31      162.54      6.18 o 
   4  -9   4        0.19        1.22      3.24 o 
   5  -9   4      238.36      241.71      8.20 o 
   6  -9   4        1.04        0.93      0.49 o 
   7  -9   4        4.59        8.27      1.54 o 
   8  -9   4       36.85       36.67      2.87 o 
   9  -9   4       41.40       40.87      2.57 o 
  -5  -8   4       43.15       52.08      6.41 o 
  -4  -8   4       42.44       32.10      3.11 o 
  -3  -8   4      357.82      374.20     23.80 o 
  -2  -8   4        0.06        2.13      2.63 o 
  -1  -8   4       36.54       33.93      3.54 o 
   0  -8   4      293.91      317.79     14.79 o 
   1  -8   4      100.32      103.13      5.26 o 
   2  -8   4      459.85      451.17     12.66 o 
   3  -8   4      591.70      636.29     17.93 o 
   4  -8   4        0.03       -0.30      1.72 o 
   5  -8   4      253.99      272.25      4.00 o 
   6  -8   4        8.37        8.90      0.76 o 
   7  -8   4        4.92        2.30      0.88 o 
   8  -8   4        2.81        2.44      3.24 o 
   9  -8   4        2.53        3.01      2.21 o 
  10  -8   4       48.77       41.27      4.02 o 
  -6  -7   4        4.46        2.33      3.92 o 
  -5  -7   4        0.01        1.84      2.63 o 
  -4  -7   4       50.15       43.61      5.62 o 
  -3  -7   4       36.77       43.89      3.37 o 
  -2  -7   4        3.46        6.18      2.73 o 
  -1  -7   4      172.98      167.71      6.28 o 
   0  -7   4       42.32       61.57      3.44 o 
   1  -7   4      555.05      573.53     20.15 o 
   2  -7   4      600.11      572.39     14.99 o 
   3  -7   4       71.39       74.94      6.08 o 
   4  -7   4        0.21        2.01      0.59 o 
   5  -7   4        0.08        0.46      0.56 o 
   6  -7   4        0.70        1.52      1.72 o 
   7  -7   4       26.45       16.31      2.43 o 
   8  -7   4        0.58        0.21      2.81 o 
   9  -7   4       26.83       28.92      3.24 o 
  10  -7   4        0.83       -1.25      2.23 o 
  -7  -6   4        5.56        5.56      3.36 o 
  -6  -6   4        3.06        7.51      4.21 o 
  -5  -6   4      128.62      125.17      7.39 o 
  -4  -6   4      302.81      289.04     11.55 o 
  -3  -6   4      121.72      112.85      3.82 o 
  -2  -6   4      162.41      204.57     11.70 o 
  -1  -6   4       61.18       53.57      5.47 o 
   0  -6   4      450.75      461.19     11.24 o 
   1  -6   4      559.23      621.63     11.14 o 
   2  -6   4      133.10      101.17      3.75 o 
   3  -6   4      947.24      987.85     15.72 o 
   4  -6   4       88.03       81.89      3.14 o 
   5  -6   4       84.84       83.27      3.21 o 
   6  -6   4      315.81      269.88      9.97 o 
   7  -6   4       56.38       46.81      3.08 o 
   8  -6   4       68.52       88.60      6.60 o 
   9  -6   4      109.36      119.04     20.00 o 
  10  -6   4        6.59        6.40      2.62 o 
  -7  -5   4       14.02       16.53      3.92 o 
  -6  -5   4        8.65       15.68      3.50 o 
  -5  -5   4       28.34       33.64      3.29 o 
  -4  -5   4      196.43      145.45      5.98 o 
  -3  -5   4      643.75      655.31     29.17 o 
  -2  -5   4      470.34      446.41     14.23 o 
  -1  -5   4       58.99       34.94      2.43 o 
   0  -5   4      390.47      379.97     11.34 o 
   1  -5   4     1578.83     1807.71     56.00 o 
   2  -5   4        0.74        1.42      2.13 o 
   3  -5   4      311.10      370.80      6.91 o 
   4  -5   4      158.26      201.14      4.66 o 
   5  -5   4      214.63      189.97      4.81 o 
   6  -5   4     1058.21     1084.20     25.89 o 
   7  -5   4      169.28      150.91      4.90 o 
   8  -5   4       21.56       20.74      2.91 o 
   9  -5   4       12.02       12.23      3.19 o 
  10  -5   4       43.97       54.83      8.76 o 
  -8  -4   4        3.21        5.04      3.33 o 
  -7  -4   4       21.51       31.34      4.57 o 
  -6  -4   4       65.70       63.35      5.98 o 
  -5  -4   4       87.24       80.94      3.39 o 
  -4  -4   4        0.63        0.26      1.33 o 
  -3  -4   4       85.96       84.79      3.14 o 
  -2  -4   4      868.75      920.16     19.04 o 
  -1  -4   4      254.50      208.77      6.18 o 
   0  -4   4        5.12        1.53      0.44 o 
   1  -4   4     1323.04     1339.93     33.72 o 
   2  -4   4       77.59       37.53      1.22 o 
   3  -4   4     1036.22      957.29     18.20 o 
   4  -4   4       45.29       18.24      1.35 o 
   5  -4   4      258.65      236.44      4.90 o 
   6  -4   4      345.42      334.40     12.86 o 
   7  -4   4      125.01      120.48      9.11 o 
   8  -4   4       32.79       28.91      3.28 o 
   9  -4   4       10.81        6.31      2.33 o 
  10  -4   4        6.23        6.49      3.50 o 
  -8  -3   4      134.48      136.67     10.20 o 
  -7  -3   4      211.32      214.70     11.70 o 
  -6  -3   4       18.59       14.98      4.04 o 
  -5  -3   4       14.02       11.59      2.75 o 
  -4  -3   4      989.27     1014.20     25.17 o 
  -3  -3   4       39.95       34.78      2.53 o 
  -2  -3   4      192.13      196.43      3.73 o 
  -1  -3   4       67.91       68.15      4.35 o 
   0  -3   4     2298.57     2603.79     93.22 o 
   1  -3   4        0.73        1.47      0.48 o 
   2  -3   4       16.49        3.04      0.81 o 
   3  -3   4     3460.70     3815.42     98.85 o 
   4  -3   4      398.76      320.11      5.92 o 
   5  -3   4        0.03       -1.39      1.47 o 
   6  -3   4      248.54      242.66      8.67 o 
   7  -3   4      109.14       98.42      9.47 o 
   8  -3   4        2.81        2.23      2.36 o 
   9  -3   4       20.76       21.77      3.69 o 
  -9  -2   4       25.75       38.06      3.78 o 
  -8  -2   4       48.97       54.58      5.45 o 
  -7  -2   4       54.12       39.83      3.30 o 
  -6  -2   4       61.66       66.25      3.65 o 
  -5  -2   4      243.68      210.08      8.46 o 
  -4  -2   4       36.23       28.29      2.32 o 
  -3  -2   4      901.49      929.05     20.76 o 
  -2  -2   4      679.43      608.68     16.25 o 
  -1  -2   4      812.24      721.24      8.56 o 
   0  -2   4      233.01      215.37      2.65 o 
   1  -2   4      704.79      693.57     10.24 o 
   2  -2   4     2188.02     2152.85     42.77 o 
   3  -2   4      367.68      351.78      5.98 o 
   4  -2   4      465.87      502.09      9.67 o 
   5  -2   4      123.39      125.40      4.32 o 
   6  -2   4      196.90      185.88      5.85 o 
   7  -2   4        5.02        7.10      2.45 o 
   8  -2   4      132.19      114.74      5.81 o 
   9  -2   4       33.46       20.09      2.96 o 
  -9  -1   4       15.11       12.38      2.78 o 
  -8  -1   4        0.04        1.06      3.60 o 
  -7  -1   4        0.46        0.62      1.67 o 
  -6  -1   4      609.21      588.30     16.56 o 
  -5  -1   4     1242.56     1221.36     31.70 o 
  -4  -1   4      551.96      497.18     11.19 o 
  -3  -1   4     2270.24     2533.93     55.78 o 
  -2  -1   4       23.06       41.32      1.69 o 
  -1  -1   4     2704.43     3319.67     52.78 o 
   0  -1   4     2964.24     3448.42     63.76 o 
   1  -1   4       40.97      106.18      1.61 o 
   2  -1   4      301.65      259.48      3.54 o 
   3  -1   4       61.56       74.97      3.95 o 
   4  -1   4      147.39      136.90      4.61 o 
   5  -1   4      117.59      119.22      7.49 o 
   6  -1   4       75.54       90.28      4.66 o 
   7  -1   4       48.78       53.66      5.29 o 
   8  -1   4        6.98        8.11      2.89 o 
   9  -1   4        3.44        3.21      2.25 o 
 -10   0   4       18.36       15.29      8.05 o 
  -9   0   4       10.72       13.55      2.84 o 
  -8   0   4       81.09       71.54      4.91 o 
  -7   0   4       69.72       69.32      5.32 o 
  -6   0   4     2732.35     2707.54     70.85 o 
  -5   0   4      569.19      599.20     24.20 o 
  -4   0   4     1878.44     1849.95     39.87 o 
  -3   0   4     3009.92     3288.12     63.21 o 
  -2   0   4     1921.53     1893.27     25.53 o 
  -1   0   4       34.62       10.91      0.55 o 
   0   0   4     1912.31     2011.48     38.74 o 
   1   0   4       29.69       56.81      1.87 o 
   2   0   4     4832.13     5165.32    141.00 o 
   3   0   4        4.93        4.23      0.85 o 
   4   0   4       44.99       33.62      1.74 o 
   5   0   4      254.89      265.73      8.81 o 
   6   0   4       69.20       82.64      6.18 o 
   7   0   4      154.70      177.14      5.69 o 
   8   0   4        4.88        1.50      2.13 o 
 -10   1   4        0.74       -1.79      2.73 o 
  -9   1   4       98.89      106.68      7.19 o 
  -8   1   4      113.32      117.72      5.61 o 
  -7   1   4       36.25       21.97      2.85 o 
  -6   1   4       58.17       39.20      4.61 o 
  -5   1   4      428.30      433.33      8.86 o 
  -4   1   4     3099.49     3298.25     65.92 o 
  -3   1   4      138.27       85.82      2.01 o 
  -2   1   4      467.35      525.97      5.21 o 
  -1   1   4     6428.85     6825.08    207.99 o 
   0   1   4     6894.25     7314.24    181.26 o 
   1   1   4     9496.24    11249.90    417.37 o 
   2   1   4     1402.88     1560.27     29.59 o 
   3   1   4        7.62       12.22      1.92 o 
   4   1   4     1583.89     1553.52     38.18 o 
   5   1   4       42.45       42.00      2.78 o 
   6   1   4        1.37        1.84      1.85 o 
   7   1   4       78.60       77.80      4.51 o 
   8   1   4       38.23       45.74      4.00 o 
 -10   2   4        9.93       10.60      3.45 o 
  -9   2   4        4.27        2.20      2.42 o 
  -8   2   4        3.23        5.78      1.86 o 
  -7   2   4      255.47      251.41     10.94 o 
  -6   2   4      390.35      401.73      6.60 o 
  -5   2   4       88.57       77.00      2.02 o 
  -4   2   4        6.79        6.67      0.81 o 
  -3   2   4      722.87      610.33      6.90 o 
  -2   2   4      188.85      270.86      2.39 o 
  -1   2   4     1246.11     1196.87     19.48 o 
   0   2   4      322.34      453.82      6.42 o 
   1   2   4     4857.34     5087.25    136.50 o 
   2   2   4        1.65        3.40      0.95 o 
   3   2   4      788.70      746.27     13.70 o 
   4   2   4       32.09       25.49      2.68 o 
   5   2   4      118.57      128.88      3.72 o 
   6   2   4       82.42       74.18      4.22 o 
   7   2   4       19.35       20.15      5.22 o 
 -10   3   4      173.63      158.82     10.19 o 
  -9   3   4        0.82       -0.23      1.51 o 
  -8   3   4       12.59       16.93      3.68 o 
  -7   3   4       35.76       45.29      2.44 o 
  -6   3   4      795.14      828.71     26.35 o 
  -5   3   4      277.39      326.53      4.91 o 
  -4   3   4      493.83      517.12      7.14 o 
  -3   3   4      684.08      790.72     11.12 o 
  -2   3   4      536.24      534.10      5.07 o 
  -1   3   4      375.31      388.28      4.05 o 
   0   3   4       12.37       23.30      1.11 o 
   1   3   4      185.81      170.52      2.96 o 
   2   3   4      604.10      502.57      8.11 o 
   3   3   4      412.59      358.05      6.71 o 
   4   3   4      250.62      239.97      5.00 o 
   5   3   4       62.70       52.57      3.03 o 
   6   3   4       46.05       61.20      5.57 o 
   7   3   4       23.28       29.31      2.75 o 
 -10   4   4        0.13       -2.24      2.24 o 
  -9   4   4       26.36       22.82      3.16 o 
  -8   4   4       12.95        7.38      1.47 o 
  -7   4   4      156.25      183.89      4.53 o 
  -6   4   4        0.97        4.14      1.37 o 
  -5   4   4     2585.16     2668.88     50.70 o 
  -4   4   4        0.92        0.18      0.47 o 
  -3   4   4      322.02      357.16      3.64 o 
  -2   4   4     1090.56     1169.29     16.29 o 
  -1   4   4        0.42        2.23      0.98 o 
   0   4   4     2795.64     2646.90     60.08 o 
   1   4   4        1.37        1.22      0.85 o 
   2   4   4      756.05      675.52     11.62 o 
   3   4   4        2.22        2.17      0.97 o 
   4   4   4      137.34      150.83      4.65 o 
   5   4   4      113.88      118.45      4.46 o 
   6   4   4       47.89       53.52      3.11 o 
 -10   5   4       17.48       21.67      2.56 o 
  -9   5   4       12.83       15.51      2.06 o 
  -8   5   4      489.16      502.06     10.04 o 
  -7   5   4      140.96      125.20      2.76 o 
  -6   5   4      468.37      482.17      7.27 o 
  -5   5   4      573.53      663.29     11.04 o 
  -4   5   4        8.22        8.77      1.48 o 
  -3   5   4       36.84       27.91      1.36 o 
  -2   5   4      149.89      126.63      1.87 o 
  -1   5   4      170.73      146.75      1.88 o 
   0   5   4      434.61      425.35      7.88 o 
   1   5   4       19.25       10.83      1.04 o 
   2   5   4       74.35       70.77      3.23 o 
   3   5   4       16.75       18.47      1.89 o 
   4   5   4       42.99       54.27      2.89 o 
   5   5   4        2.82        1.25      1.87 o 
 -10   6   4       42.13       51.93      4.76 o 
  -9   6   4       12.59        8.74      1.75 o 
  -8   6   4      175.25      191.01      4.08 o 
  -7   6   4      171.38      176.13      3.65 o 
  -6   6   4      164.36      163.39      3.78 o 
  -5   6   4      182.98      162.40      3.16 o 
  -4   6   4       18.28       16.56      0.83 o 
  -3   6   4        0.02        2.92      0.90 o 
  -2   6   4      147.36      153.91      2.25 o 
  -1   6   4     1682.61     1704.24     29.96 o 
   0   6   4      873.70      890.85     19.47 o 
   1   6   4      181.55      161.63      7.29 o 
   2   6   4       75.04       75.20      4.96 o 
   3   6   4      154.49      182.61      5.02 o 
   4   6   4        1.90        1.05      1.82 o 
   5   6   4        9.76       16.72      3.34 o 
 -10   7   4       19.84       23.96      2.27 o 
  -9   7   4       38.11       40.19      2.34 o 
  -8   7   4        4.70        6.21      1.68 o 
  -7   7   4       54.56       63.33      2.15 o 
  -6   7   4       10.04       15.01      1.17 o 
  -5   7   4      610.76      593.00     13.61 o 
  -4   7   4      174.72      161.83      2.82 o 
  -3   7   4      371.79      328.14      8.02 o 
  -2   7   4     1029.84     1016.56     26.97 o 
  -1   7   4      600.38      572.24     14.86 o 
   0   7   4      184.33      191.08      6.28 o 
   1   7   4       92.10      112.69      3.78 o 
   2   7   4      126.93      135.00      5.57 o 
   3   7   4       55.09       66.79      3.95 o 
   4   7   4       40.91       37.38      4.40 o 
 -10   8   4        2.44        1.83      1.89 o 
  -9   8   4        6.13        9.46      1.68 o 
  -8   8   4       34.29       34.28      1.87 o 
  -7   8   4       57.65       64.61      2.00 o 
  -6   8   4       90.64       95.68      2.67 o 
  -5   8   4       14.88       16.53      2.02 o 
  -4   8   4        1.86        2.99      0.86 o 
  -3   8   4       30.10       31.14      1.04 o 
  -2   8   4        0.62        0.80      0.87 o 
  -1   8   4       20.84       19.98      1.33 o 
   0   8   4       23.89       24.72      2.15 o 
   1   8   4       78.09       80.08      7.19 o 
   2   8   4       96.58      100.46      5.27 o 
   3   8   4       18.55       15.39      5.47 o 
  -9   9   4       29.48       18.50      3.14 o 
  -8   9   4        0.24        0.12      1.30 o 
  -7   9   4      111.91      134.94      3.64 o 
  -6   9   4        8.50        6.31      1.55 o 
  -5   9   4       38.87       47.69      2.18 o 
  -4   9   4        0.04        0.04      0.85 o 
  -3   9   4       32.64       33.38      1.80 o 
  -2   9   4        4.27        3.75      1.21 o 
  -1   9   4        8.01        6.93      1.32 o 
   0   9   4       56.62       52.91      2.19 o 
   1   9   4      299.17      286.60     10.43 o 
  -9  10   4       56.29       48.67      2.58 o 
  -8  10   4        2.83        2.26      1.12 o 
  -7  10   4      155.91      144.65      4.84 o 
  -6  10   4       32.18       37.98      4.76 o 
  -5  10   4        0.37        0.80      0.78 o 
  -4  10   4        5.90        6.19      1.00 o 
  -3  10   4       11.86       13.41      2.25 o 
  -2  10   4      167.90      159.43     10.99 o 
  -1  10   4        5.23        5.58      1.61 o 
   0  10   4       20.17       16.10      3.24 o 
  -7  11   4        0.01        7.29      3.85 o 
  -6  11   4        0.17       -1.11      1.62 o 
  -5  11   4        0.02        0.30      1.22 o 
  -4  11   4        5.20        3.76      0.91 o 
  -3  11   4       36.99       33.34      1.73 o 
  -2  11   4       17.40       10.28      2.53 o 
   3 -13   5        0.08        3.03      2.59 o 
   4 -13   5        1.89        0.70      1.83 o 
   5 -13   5        3.27        2.76      2.89 o 
   0 -12   5        0.08        1.06      2.48 o 
   1 -12   5        8.79        9.13      2.87 o 
   2 -12   5       10.72       17.29      2.51 o 
   3 -12   5        2.10       -0.52      2.84 o 
   4 -12   5        3.76        6.41      2.10 o 
   5 -12   5       16.55       21.87      6.89 o 
   6 -12   5        9.66        8.61      3.44 o 
   7 -12   5        7.95        5.27      3.34 o 
  -2 -11   5        1.44        2.43      3.54 o 
  -1 -11   5       16.08        9.82      6.68 o 
   0 -11   5       17.66       17.12      2.50 o 
   1 -11   5       38.73       45.97      6.33 o 
   2 -11   5        4.29        2.16      2.03 o 
   3 -11   5      127.74      130.92     15.49 o 
   4 -11   5       17.28       21.57      3.44 o 
   5 -11   5       20.12       17.12      5.98 o 
   6 -11   5       16.04       21.37      3.85 o 
   7 -11   5       24.01       24.31      7.29 o 
   8 -11   5       20.58       23.75      3.14 o 
  -3 -10   5        8.04        8.61      4.35 o 
  -2 -10   5       26.48       25.93      8.71 o 
  -1 -10   5       11.64       25.62      4.25 o 
   0 -10   5       61.42       59.82      5.78 o 
   1 -10   5        0.61       -0.93      1.50 o 
   2 -10   5       22.96       22.03      5.42 o 
   3 -10   5       14.75       10.33      2.73 o 
   4 -10   5        9.43        7.19      2.53 o 
   5 -10   5       40.02       30.08      3.75 o 
   6 -10   5        0.03       -3.14      4.56 o 
   7 -10   5        4.29        2.76      0.59 o 
   8 -10   5        0.61       -0.36      0.74 o 
   9 -10   5       11.37        9.09      3.09 o 
  -4  -9   5       27.02       36.46      5.87 o 
  -3  -9   5      110.10      117.17     14.68 o 
  -2  -9   5      285.64      289.94     12.76 o 
  -1  -9   5        8.04        8.81      5.57 o 
   0  -9   5      450.00      473.56     27.85 o 
   1  -9   5        5.82        6.98      1.65 o 
   2  -9   5       39.16       61.56      2.72 o 
   3  -9   5        9.76        9.52      2.43 o 
   4  -9   5       52.29       45.88      6.38 o 
   5  -9   5        3.57        4.96      2.43 o 
   6  -9   5        0.15        1.45      0.75 o 
   7  -9   5        0.02        0.93      1.29 o 
   8  -9   5        3.25        5.52      1.37 o 
   9  -9   5        8.39       16.42      1.76 o 
  -5  -8   5       20.43       16.73      3.76 o 
  -4  -8   5       58.13       43.74      3.50 o 
  -3  -8   5      456.64      482.26     19.14 o 
  -2  -8   5       17.26       13.98      3.44 o 
  -1  -8   5      213.91      220.77      8.30 o 
   0  -8   5      465.81      430.51     13.17 o 
   1  -8   5       40.21       50.80      3.05 o 
   2  -8   5      154.32      148.77      5.77 o 
   3  -8   5      243.48      216.72      7.39 o 
   4  -8   5       38.65       46.69      3.75 o 
   5  -8   5      224.32      216.93      3.96 o 
   6  -8   5      153.61      138.73      8.69 o 
   7  -8   5       39.53       40.24      6.79 o 
   8  -8   5       72.59       77.01      4.82 o 
   9  -8   5        4.56        2.02      2.10 o 
  -6  -7   5        4.57        3.56      3.16 o 
  -5  -7   5        0.08        1.27      1.97 o 
  -4  -7   5       10.91       12.27      2.72 o 
  -3  -7   5       40.46       36.94      5.47 o 
  -2  -7   5        0.44        0.41      3.54 o 
  -1  -7   5       11.67       17.72      4.66 o 
   0  -7   5      114.34      110.26      2.13 o 
   1  -7   5      129.65      127.33      5.08 o 
   2  -7   5      341.28      306.15     12.15 o 
   3  -7   5      200.34      181.38      5.87 o 
   4  -7   5      365.41      290.80      4.71 o 
   5  -7   5      163.72      155.86      6.48 o 
   6  -7   5      101.91       86.23      4.49 o 
   7  -7   5      286.80      284.98      8.96 o 
   8  -7   5        0.12       -0.71      2.07 o 
   9  -7   5       15.27        5.70      2.42 o 
  -7  -6   5        4.79        4.14      4.31 o 
  -6  -6   5        0.05        0.90      2.68 o 
  -5  -6   5       11.03       12.71      2.68 o 
  -4  -6   5      103.58       98.57      6.57 o 
  -3  -6   5       21.17       20.80      2.06 o 
  -2  -6   5        5.15        6.74      1.38 o 
  -1  -6   5      132.95      129.32      4.76 o 
   0  -6   5       13.24       18.65      1.06 o 
   1  -6   5     1712.91     1674.84     48.61 o 
   2  -6   5      556.77      643.79     15.90 o 
   3  -6   5       52.23       62.54      2.46 o 
   4  -6   5       50.70       61.40      2.22 o 
   5  -6   5        4.08        8.33      1.46 o 
   6  -6   5       23.94       19.06      3.29 o 
   7  -6   5        0.46        1.75      1.67 o 
   8  -6   5        0.01       -0.54      1.99 o 
   9  -6   5       38.69       38.84      8.35 o 
  -7  -5   5      164.36      149.43     11.01 o 
  -6  -5   5       19.11       17.54      3.01 o 
  -5  -5   5       15.85       18.29      2.30 o 
  -4  -5   5       93.04       82.86      4.52 o 
  -3  -5   5       76.50       90.35      3.19 o 
  -2  -5   5      177.35      187.05      5.13 o 
  -1  -5   5       14.86        5.37      1.72 o 
   0  -5   5      994.23     1193.66     28.56 o 
   1  -5   5      500.33      577.35     13.77 o 
   2  -5   5      670.98      761.49     11.02 o 
   3  -5   5      228.48      270.47      6.80 o 
   4  -5   5       58.78       60.14      3.14 o 
   5  -5   5        4.37        6.15      1.72 o 
   6  -5   5      870.85      821.20     19.58 o 
   7  -5   5       10.87       11.62      2.03 o 
   8  -5   5       56.85       56.75      3.99 o 
   9  -5   5        1.76       -0.94      2.43 o 
  -8  -4   5        2.03        0.90      2.43 o 
  -7  -4   5        1.78        3.00      2.32 o 
  -6  -4   5       31.91       39.95      3.03 o 
  -5  -4   5       12.62       12.60      2.35 o 
  -4  -4   5      412.52      408.85     17.57 o 
  -3  -4   5      381.86      354.95      9.57 o 
  -2  -4   5     5476.33     5964.82    183.79 o 
  -1  -4   5      213.55      180.56      5.06 o 
   0  -4   5       31.54       67.83      2.23 o 
   1  -4   5      424.51      460.44      6.16 o 
   2  -4   5       24.58       35.22      1.55 o 
   3  -4   5      537.67      445.99      7.69 o 
   4  -4   5       70.79       52.27      2.15 o 
   5  -4   5      438.48      407.31      9.03 o 
   6  -4   5       67.40       76.25      2.94 o 
   7  -4   5      142.20      164.96      6.84 o 
   8  -4   5       51.54       37.76      3.13 o 
   9  -4   5        2.41        1.40      1.94 o 
  -8  -3   5       22.11       24.33      3.36 o 
  -7  -3   5       32.16       47.03      3.50 o 
  -6  -3   5      278.36      256.75     10.63 o 
  -5  -3   5      516.79      542.55     18.28 o 
  -4  -3   5      154.84      124.29      6.13 o 
  -3  -3   5     1414.07     1447.54     31.16 o 
  -2  -3   5     2120.20     2094.29    122.82 o 
  -1  -3   5      191.79      152.20      2.94 o 
   0  -3   5      209.54      221.30      6.04 o 
   1  -3   5        7.78        1.90      0.61 o 
   2  -3   5      464.50      317.03      5.21 o 
   3  -3   5      772.48      758.39     12.85 o 
   4  -3   5       37.31       61.68      4.96 o 
   5  -3   5        2.84        4.72      1.69 o 
   6  -3   5       11.88       15.29      2.11 o 
   7  -3   5        9.62        1.44      1.60 o 
   8  -3   5        6.22        9.80      2.26 o 
   9  -3   5        3.47        3.60      2.16 o 
  -9  -2   5        2.76        1.29      2.64 o 
  -8  -2   5       19.14       21.71      3.01 o 
  -7  -2   5      248.75      267.06     18.74 o 
  -6  -2   5      812.01      734.42     19.75 o 
  -5  -2   5      171.83      171.58      5.93 o 
  -4  -2   5     1517.42     1498.51     35.75 o 
  -3  -2   5      453.92      403.36      7.87 o 
  -2  -2   5       13.33        3.02      0.57 o 
  -1  -2   5        3.73        2.88      0.37 o 
   0  -2   5      138.53      140.91      1.62 o 
   1  -2   5      279.09      319.30      5.01 o 
   2  -2   5     3320.87     3877.93     99.49 o 
   3  -2   5      599.73      695.84     12.02 o 
   4  -2   5      943.59      896.26     17.54 o 
   5  -2   5       17.35       15.10      2.89 o 
   6  -2   5      128.01      129.90      5.52 o 
   7  -2   5       20.51       24.51      6.38 o 
   8  -2   5       26.93       33.21      2.94 o 
   9  -2   5       37.33       41.97      3.56 o 
  -9  -1   5       11.05       11.80      3.09 o 
  -8  -1   5       12.72       13.67      2.60 o 
  -7  -1   5       23.90       13.82      3.98 o 
  -6  -1   5       15.67       16.26      4.45 o 
  -5  -1   5       53.98       60.91      5.08 o 
  -4  -1   5       28.25       23.72      1.84 o 
  -3  -1   5     2727.78     2915.92     55.53 o 
  -2  -1   5     2327.58     2459.50     42.50 o 
  -1  -1   5     6897.95     7276.60    184.19 o 
   0  -1   5     1529.66     1183.21     18.66 o 
   1  -1   5     2715.00     2937.29     64.69 o 
   2  -1   5      358.10      316.45      4.36 o 
   3  -1   5      918.94      948.64     15.96 o 
   4  -1   5       82.57       82.31      2.87 o 
   5  -1   5      131.43      146.03      5.82 o 
   6  -1   5       88.85       84.98      5.62 o 
   7  -1   5      225.76      242.90     11.19 o 
   8  -1   5        2.96        5.55      2.89 o 
 -10   0   5        2.14        4.47      4.43 o 
  -9   0   5        0.10       -1.18      2.07 o 
  -8   0   5        9.27       19.20      2.84 o 
  -7   0   5       11.70       13.28      3.58 o 
  -6   0   5        2.11       -0.20      1.50 o 
  -5   0   5       88.45      110.47      3.75 o 
  -4   0   5        3.99        7.38      1.26 o 
  -3   0   5     1094.38     1219.43     18.02 o 
  -2   0   5      444.93      327.69      3.67 o 
  -1   0   5     7668.06     8892.21    244.62 o 
   0   0   5      162.34      220.73      2.49 o 
   1   0   5      789.35      952.57     14.56 o 
   2   0   5      100.78      103.77      1.92 o 
   3   0   5      206.83      181.86      3.21 o 
   4   0   5      946.45     1007.62     20.15 o 
   5   0   5      220.92      232.19     14.03 o 
   6   0   5      100.76      111.45      4.49 o 
   7   0   5      122.74      127.18      4.79 o 
   8   0   5        8.53        6.40      2.08 o 
 -10   1   5        5.56        7.25      2.72 o 
  -9   1   5       92.06       82.09      6.48 o 
  -8   1   5       17.12       15.17      2.29 o 
  -7   1   5      176.31      184.97      7.84 o 
  -6   1   5       75.74       78.71      2.98 o 
  -5   1   5       52.47       48.34      2.09 o 
  -4   1   5       81.25      102.97      2.11 o 
  -3   1   5     1342.06     1529.93     20.05 o 
  -2   1   5        1.73       15.22      0.53 o 
  -1   1   5       11.12       18.79      0.86 o 
   0   1   5      102.47       97.38      1.85 o 
   1   1   5      404.11      358.03      4.83 o 
   2   1   5      411.78      448.71      7.69 o 
   3   1   5      546.20      530.81     10.17 o 
   4   1   5     2397.05     2400.77     60.15 o 
   5   1   5      136.11      146.38      7.19 o 
   6   1   5      149.26      140.60      4.58 o 
   7   1   5       20.69       25.12      8.15 o 
   8   1   5        3.03        4.70      2.04 o 
 -10   2   5       22.64       34.85      3.18 o 
  -9   2   5       29.41       39.58      3.14 o 
  -8   2   5       78.68       81.63      2.83 o 
  -7   2   5       13.38       20.82      1.71 o 
  -6   2   5      266.52      231.05      5.12 o 
  -5   2   5      118.11      146.12      2.60 o 
  -4   2   5     2186.50     2329.43     46.06 o 
  -3   2   5       10.20       23.83      0.79 o 
  -2   2   5        1.02        2.15      0.84 o 
  -1   2   5      279.74      272.12      5.57 o 
   0   2   5      249.81      306.62      5.90 o 
   1   2   5      551.57      542.29     10.28 o 
   2   2   5      227.02      205.01      4.47 o 
   3   2   5       32.31       34.75      1.65 o 
   4   2   5       22.36       23.10      1.97 o 
   5   2   5       38.03       30.68      2.43 o 
   6   2   5      101.27      109.74      6.23 o 
   7   2   5       26.18       28.65      2.57 o 
 -10   3   5       84.50       97.58      5.04 o 
  -9   3   5       31.02       27.23      6.52 o 
  -8   3   5      199.76      197.98      5.51 o 
  -7   3   5      121.53      134.20      5.76 o 
  -6   3   5      147.11      154.55      3.33 o 
  -5   3   5       15.32        9.44      1.80 o 
  -4   3   5        5.48       12.09      0.67 o 
  -3   3   5       36.48       63.75      1.20 o 
  -2   3   5      201.28      194.59      2.41 o 
  -1   3   5        0.10        4.29      0.25 o 
   0   3   5        0.61        7.04      1.57 o 
   1   3   5        1.26        1.24      0.51 o 
   2   3   5      395.05      323.54      5.16 o 
   3   3   5       78.56      111.68      2.57 o 
   4   3   5        1.14        3.32      1.52 o 
   5   3   5        9.37       14.88      2.58 o 
   6   3   5       47.04       42.85      2.99 o 
   7   3   5       10.48        9.01      3.04 o 
 -10   4   5       55.90       55.24      3.17 o 
  -9   4   5      176.35      156.02      4.59 o 
  -8   4   5      212.96      209.54      9.05 o 
  -7   4   5       16.45       13.62      1.51 o 
  -6   4   5       50.22       47.36      1.85 o 
  -5   4   5     2106.90     2150.26     39.03 o 
  -4   4   5        0.38        2.10      0.76 o 
  -3   4   5     1759.49     1711.39     23.91 o 
  -2   4   5     1021.07     1057.34     15.41 o 
  -1   4   5        1.39        1.78      0.40 o 
   0   4   5     1744.80     2050.09     46.43 o 
   1   4   5       13.45       15.80      0.84 o 
   2   4   5       40.32       50.11      1.58 o 
   3   4   5        1.10        3.41      1.02 o 
   4   4   5       25.25       18.88      2.18 o 
   5   4   5       61.77       51.59      3.16 o 
   6   4   5        0.64        1.36      2.28 o 
 -10   5   5        2.38        3.09      1.58 o 
  -9   5   5        0.14        0.95      1.32 o 
  -8   5   5      114.76      109.64      3.76 o 
  -7   5   5       93.80       89.05      3.16 o 
  -6   5   5       10.87       11.12      1.23 o 
  -5   5   5      432.97      400.32      6.80 o 
  -4   5   5       30.55       31.25      1.31 o 
  -3   5   5     4865.01     4974.42    133.18 o 
  -2   5   5        7.52        5.25      0.58 o 
  -1   5   5      390.94      380.12      5.33 o 
   0   5   5      136.41      130.78      4.00 o 
   1   5   5      411.21      353.17      5.67 o 
   2   5   5       24.28       24.94      2.38 o 
   3   5   5       28.07       30.77      2.13 o 
   4   5   5        0.01        0.66      1.17 o 
   5   5   5      191.93      198.62      6.59 o 
 -10   6   5        0.75        2.34      1.59 o 
  -9   6   5        7.51       10.58      2.61 o 
  -8   6   5       11.19       14.15      2.59 o 
  -7   6   5      100.37      104.50      2.58 o 
  -6   6   5      308.28      294.35      8.08 o 
  -5   6   5       17.53       23.67      0.91 o 
  -4   6   5      151.15      128.84      2.12 o 
  -3   6   5      309.26      321.62      4.94 o 
  -2   6   5       24.55       22.62      2.36 o 
  -1   6   5       47.07       40.82      2.00 o 
   0   6   5        2.71        2.94      0.94 o 
   1   6   5      145.73      148.73      9.98 o 
   2   6   5      502.56      499.65      9.43 o 
   3   6   5       23.99       30.92      3.49 o 
   4   6   5      159.20      157.93     10.63 o 
 -10   7   5        0.00       -1.15      1.53 o 
  -9   7   5       55.59       52.66      2.86 o 
  -8   7   5       10.29        8.25      1.69 o 
  -7   7   5       16.58       16.96      1.71 o 
  -6   7   5       60.60       69.78      2.39 o 
  -5   7   5      102.68      104.26      2.63 o 
  -4   7   5      253.21      245.97      5.76 o 
  -3   7   5       18.16       22.69      2.29 o 
  -2   7   5      306.55      295.41      5.27 o 
  -1   7   5      190.65      209.15      5.06 o 
   0   7   5      353.40      352.77      7.41 o 
   1   7   5      102.94       96.12      3.82 o 
   2   7   5       86.83       70.99      3.95 o 
   3   7   5       68.49       54.08      6.48 o 
 -10   8   5       20.70       22.67      2.02 o 
  -9   8   5        3.50        1.62      1.44 o 
  -8   8   5       41.13       47.77      4.15 o 
  -7   8   5       24.00       15.00      1.94 o 
  -6   8   5       34.66       25.99      2.40 o 
  -5   8   5       94.50       81.07      2.08 o 
  -4   8   5       19.63       15.75      1.20 o 
  -3   8   5       78.71       73.59      2.99 o 
  -2   8   5      168.95      175.87      3.83 o 
  -1   8   5      175.77      173.91      4.48 o 
   0   8   5       42.33       37.10      2.21 o 
   1   8   5       36.22       27.92      1.97 o 
   2   8   5        4.91        9.32      2.43 o 
  -9   9   5        2.64        0.86      1.32 o 
  -8   9   5        4.45        4.84      1.35 o 
  -7   9   5        5.65        3.81      1.26 o 
  -6   9   5        0.31        0.30      1.00 o 
  -5   9   5        9.54        9.15      1.21 o 
  -4   9   5        4.19        3.87      1.35 o 
  -3   9   5       21.01       23.67      2.67 o 
  -2   9   5        2.81        3.91      1.41 o 
  -1   9   5        9.29        8.75      1.73 o 
   0   9   5        2.57        2.63      1.29 o 
   1   9   5        3.76        1.95      1.19 o 
  -8  10   5        2.28        1.72      1.18 o 
  -7  10   5       34.38       38.73      2.55 o 
  -6  10   5       29.59       30.79      2.53 o 
  -5  10   5       34.31       31.84      1.63 o 
  -4  10   5       31.12       31.21      1.48 o 
  -3  10   5        6.58        4.67      1.06 o 
  -2  10   5       41.46       41.13      3.39 o 
  -1  10   5        0.73        0.85      2.33 o 
  -6  11   5       41.72       38.58      2.43 o 
  -5  11   5      137.57      126.84      5.36 o 
  -4  11   5        8.12        6.68      1.15 o 
  -3  11   5        7.95        6.36      1.58 o 
   3 -13   6        1.75        1.51      2.08 o 
   4 -13   6        3.57        6.74      2.40 o 
   5 -13   6        6.69        4.88      2.69 o 
   0 -12   6        9.14        8.96      3.04 o 
   1 -12   6        3.93       -1.16      1.97 o 
   2 -12   6        0.13        1.12      1.79 o 
   3 -12   6        1.86       -0.65      1.68 o 
   4 -12   6        0.49        1.48      1.74 o 
   5 -12   6        4.76        5.37      5.47 o 
   6 -12   6       12.11       18.13      4.05 o 
   7 -12   6        0.04        3.24      3.24 o 
  -2 -11   6       91.85      107.15     14.68 o 
  -1 -11   6       37.09       58.13      6.18 o 
   0 -11   6       63.64       67.92      6.94 o 
   1 -11   6       22.22       32.11      6.63 o 
   2 -11   6       17.32       16.63      5.22 o 
   3 -11   6        6.06       15.13      2.90 o 
   4 -11   6        4.30        5.77      2.84 o 
   5 -11   6       19.52       14.08      3.44 o 
   6 -11   6        7.29        8.81      3.34 o 
   7 -11   6        8.03        9.52      6.28 o 
   8 -11   6       10.15       11.81      2.78 o 
  -3 -10   6      156.13      169.73     18.33 o 
  -2 -10   6       50.10       56.21      6.58 o 
  -1 -10   6        8.91       18.43      4.05 o 
   0 -10   6       30.77       29.41      5.27 o 
   1 -10   6        7.33       11.04      2.49 o 
   2 -10   6       56.29       66.53      3.89 o 
   3 -10   6      107.62      101.37      5.57 o 
   4 -10   6        6.63        6.48      4.86 o 
   5 -10   6      271.65      318.30     12.36 o 
   6 -10   6        0.52        3.85      5.06 o 
   7 -10   6       38.75       52.84      6.28 o 
   8 -10   6        4.66        1.68      2.13 o 
  -4  -9   6        9.44        9.52      8.10 o 
  -3  -9   6        4.83        5.06      3.95 o 
  -2  -9   6        1.47       -1.22      3.04 o 
  -1  -9   6        3.09        1.33      1.97 o 
   0  -9   6       32.96       22.44      4.28 o 
   1  -9   6        3.33        5.73      2.68 o 
   2  -9   6      467.33      454.93     11.27 o 
   3  -9   6       43.56       48.31      3.85 o 
   4  -9   6       53.69       65.12      4.46 o 
   5  -9   6       58.41       60.46      7.60 o 
   6  -9   6       15.95       14.07      1.82 o 
   7  -9   6       32.79       42.96      3.43 o 
   8  -9   6        0.79        1.28      1.56 o 
   9  -9   6        0.13        0.15      2.30 o 
  -5  -8   6       15.15       16.21      3.60 o 
  -4  -8   6        0.00        1.17      2.16 o 
  -3  -8   6       88.38      105.02      7.39 o 
  -2  -8   6        0.08       -1.92      4.35 o 
  -1  -8   6        8.04       12.66     10.89 o 
   0  -8   6       42.99       49.26      1.67 o 
   1  -8   6      110.99      126.07      3.83 o 
   2  -8   6      581.25      596.29     22.69 o 
   3  -8   6       56.06       66.03      6.68 o 
   4  -8   6       91.97       84.56      4.66 o 
   5  -8   6        0.61        0.87      0.73 o 
   6  -8   6       88.66       93.97      7.29 o 
   7  -8   6      101.22       75.62      5.11 o 
   8  -8   6       50.53       58.72      3.83 o 
   9  -8   6        6.51        3.47      2.91 o 
  -6  -7   6        0.86        0.32      1.99 o 
  -5  -7   6       39.37       48.25      3.67 o 
  -4  -7   6       79.32       91.68      5.45 o 
  -3  -7   6       27.28       17.03      2.19 o 
  -2  -7   6       35.14       35.55      3.65 o 
  -1  -7   6       10.17       11.88      0.89 o 
   0  -7   6      420.77      418.36     19.19 o 
   1  -7   6       76.29       75.30     10.79 o 
   2  -7   6       16.28       21.98      2.33 o 
   3  -7   6      390.29      393.34     10.94 o 
   4  -7   6       31.61       56.99      3.85 o 
   5  -7   6       86.05       94.80      7.70 o 
   6  -7   6      337.15      388.14     10.64 o 
   7  -7   6      453.42      427.77     21.12 o 
   8  -7   6       12.69       16.99      3.90 o 
   9  -7   6        0.08        0.93      2.53 o 
  -7  -6   6       21.54       30.02      3.86 o 
  -6  -6   6       57.84       66.80      7.34 o 
  -5  -6   6       13.32       12.77      2.34 o 
  -4  -6   6      293.95      306.70      7.76 o 
  -3  -6   6       44.44       42.09      3.38 o 
  -2  -6   6      143.49      148.16      6.58 o 
  -1  -6   6       21.54       12.38      0.77 o 
   0  -6   6        5.09        7.30      0.39 o 
   1  -6   6      174.76      159.91      5.06 o 
   2  -6   6      122.00       96.31      5.67 o 
   3  -6   6       51.15       56.77      1.44 o 
   4  -6   6       90.46       76.87      3.11 o 
   5  -6   6      203.27      196.96      4.71 o 
   6  -6   6       71.85       86.41      5.57 o 
   7  -6   6       67.35       73.00      4.35 o 
   8  -6   6        3.43        3.17      2.27 o 
   9  -6   6        5.57        6.61      2.33 o 
  -7  -5   6      140.73      143.55      9.06 o 
  -6  -5   6        5.09        4.27      3.24 o 
  -5  -5   6       90.21       74.99      3.61 o 
  -4  -5   6      341.21      328.13     17.12 o 
  -3  -5   6       26.16       22.01      3.29 o 
  -2  -5   6      269.69      275.92     13.17 o 
  -1  -5   6       19.54       33.06      1.01 o 
   0  -5   6      597.81      592.87     13.06 o 
   1  -5   6     1195.41     1224.38     38.08 o 
   2  -5   6      120.61      126.15      1.99 o 
   3  -5   6       17.88       19.95      1.47 o 
   4  -5   6       40.85       30.32      1.67 o 
   5  -5   6        0.13        0.33      1.14 o 
   6  -5   6      229.39      250.26      6.04 o 
   7  -5   6        6.90        4.73      2.16 o 
   8  -5   6       21.23       16.24      2.92 o 
   9  -5   6        4.24        5.01      2.26 o 
  -8  -4   6       17.61       17.36      3.11 o 
  -7  -4   6       28.11       34.38      3.82 o 
  -6  -4   6        2.08        2.15      1.98 o 
  -5  -4   6      189.29      172.01      6.73 o 
  -4  -4   6      232.59      227.61      6.68 o 
  -3  -4   6       31.44       35.00      5.72 o 
  -2  -4   6      966.27      952.16     20.91 o 
  -1  -4   6      322.78      305.96      5.51 o 
   0  -4   6      886.36      992.85     17.18 o 
   1  -4   6     1336.08     1246.08     20.80 o 
   2  -4   6     1174.04     1341.87     20.26 o 
   3  -4   6     3541.10     3728.78     96.81 o 
   4  -4   6      140.23      171.52      4.25 o 
   5  -4   6       19.99       33.58      3.85 o 
   6  -4   6        5.68        4.18      1.46 o 
   7  -4   6       83.63       67.95      5.68 o 
   8  -4   6       53.98       49.08      5.67 o 
   9  -4   6        5.75        4.03      2.19 o 
  -8  -3   6       43.82       37.92      3.53 o 
  -7  -3   6       15.58       11.28      2.36 o 
  -6  -3   6        6.19        6.07      1.87 o 
  -5  -3   6      564.85      534.93     18.03 o 
  -4  -3   6        0.93        3.18      1.42 o 
  -3  -3   6      248.75      261.47     11.55 o 
  -2  -3   6      459.89      479.25      5.99 o 
  -1  -3   6      211.92      220.19      3.37 o 
   0  -3   6     2853.28     3112.36     53.43 o 
   1  -3   6       44.96       39.14      2.03 o 
   2  -3   6       54.46       39.12      4.05 o 
   3  -3   6        2.88        1.67      0.82 o 
   4  -3   6       73.05       77.78      2.68 o 
   5  -3   6       25.91       18.50      2.48 o 
   6  -3   6       17.13       22.82      4.71 o 
   7  -3   6       34.90       24.06      3.17 o 
   8  -3   6      129.61      134.22      5.87 o 
   9  -3   6        7.67        4.10      2.85 o 
  -9  -2   6        2.18        3.63      2.83 o 
  -8  -2   6       10.63       13.67      9.77 o 
  -7  -2   6       76.57       66.74      8.25 o 
  -6  -2   6        3.77        3.11      1.96 o 
  -5  -2   6      442.79      404.47     12.75 o 
  -4  -2   6       83.37       69.77      3.75 o 
  -3  -2   6     1855.53     1827.47     30.19 o 
  -2  -2   6      779.01      609.68      8.13 o 
  -1  -2   6      266.04      272.11      3.43 o 
   0  -2   6        7.34       14.61      0.57 o 
   1  -2   6       37.15       74.01      2.06 o 
   2  -2   6     2080.85     2209.53     45.40 o 
   3  -2   6      118.66       94.81      2.22 o 
   4  -2   6      839.28      810.65     17.97 o 
   5  -2   6     1110.64     1102.90     22.97 o 
   6  -2   6       23.31       29.75      2.74 o 
   7  -2   6      199.90      208.25     14.28 o 
   8  -2   6       20.39       30.42      5.06 o 
   9  -2   6        6.66        3.75      2.94 o 
  -9  -1   6       44.03       50.39      5.06 o 
  -8  -1   6       43.08       43.44      4.25 o 
  -7  -1   6       43.96       39.33      2.80 o 
  -6  -1   6      568.51      602.05     16.76 o 
  -5  -1   6      113.26      105.58      4.86 o 
  -4  -1   6      409.08      392.45      5.55 o 
  -3  -1   6      649.37      629.15      8.65 o 
  -2  -1   6     1765.82     1688.10     23.22 o 
  -1  -1   6      243.29      282.75      3.23 o 
   0  -1   6      535.39      518.44     11.14 o 
   1  -1   6     4248.22     4635.90     99.03 o 
   2  -1   6     1209.14     1338.39     24.50 o 
   3  -1   6       34.15       32.59      1.57 o 
   4  -1   6     1817.46     1837.52     40.53 o 
   5  -1   6      129.70      121.46      3.45 o 
   6  -1   6      147.17      154.67      5.41 o 
   7  -1   6       16.50       14.47      4.91 o 
   8  -1   6       20.29       21.59      3.07 o 
 -10   0   6        6.36        6.15      2.22 o 
  -9   0   6       66.46       85.83      8.50 o 
  -8   0   6       32.01       36.78      2.94 o 
  -7   0   6       60.84       61.96      2.45 o 
  -6   0   6      409.32      415.64      7.82 o 
  -5   0   6       51.50       56.42      1.78 o 
  -4   0   6      540.53      510.31      7.50 o 
  -3   0   6     1203.65     1215.74     17.24 o 
  -2   0   6       51.32       63.94      1.62 o 
  -1   0   6      249.51      189.80      1.69 o 
   0   0   6     1927.44     1710.24     30.80 o 
   1   0   6      366.66      401.06      5.64 o 
   2   0   6      252.85      216.06      8.05 o 
   3   0   6      653.80      623.10     15.85 o 
   4   0   6        0.11       12.61      5.01 o 
   5   0   6      139.76      151.47      6.18 o 
   6   0   6       51.72       44.51      3.12 o 
   7   0   6        0.80       -0.28      1.43 o 
   8   0   6        7.56       12.11      2.29 o 
 -10   1   6       72.50       70.14      9.01 o 
  -9   1   6      140.83      136.60      6.30 o 
  -8   1   6       27.93       38.92      2.20 o 
  -7   1   6        3.52        7.39      1.50 o 
  -6   1   6       46.03       49.81      1.89 o 
  -5   1   6       31.27       24.96      1.79 o 
  -4   1   6      140.38      141.23      3.54 o 
  -3   1   6      151.36      211.46      2.84 o 
  -2   1   6      385.66      410.77      3.74 o 
  -1   1   6      277.19      267.52      3.97 o 
   0   1   6     1026.81     1159.14     19.96 o 
   1   1   6      730.02      815.52     17.57 o 
   2   1   6       31.95       18.18      0.96 o 
   3   1   6      120.05      109.67      3.44 o 
   4   1   6      155.03      136.38     10.48 o 
   5   1   6        5.39        7.91      1.81 o 
   6   1   6       89.93       96.49      3.47 o 
   7   1   6       16.86       22.21      2.79 o 
 -10   2   6       17.02       14.47      2.73 o 
  -9   2   6       63.11       71.94      4.54 o 
  -8   2   6       43.75       40.44      2.08 o 
  -7   2   6        0.00        0.30      0.97 o 
  -6   2   6      449.50      468.83      7.87 o 
  -5   2   6     2252.32     2291.00     42.10 o 
  -4   2   6      613.17      566.60      7.65 o 
  -3   2   6      125.86      119.26      1.97 o 
  -2   2   6      752.48      790.00      9.05 o 
  -1   2   6        1.02        0.61      1.62 o 
   0   2   6     1141.95     1158.58     18.77 o 
   1   2   6      165.78      169.72      2.83 o 
   2   2   6      736.43      744.57     11.82 o 
   3   2   6      222.81      241.94      4.83 o 
   4   2   6        6.00        8.46      2.08 o 
   5   2   6        1.59        1.27      1.41 o 
   6   2   6       57.60       52.81      3.32 o 
   7   2   6       18.06       24.78      2.43 o 
 -10   3   6       18.29        9.62      2.31 o 
  -9   3   6        7.08        6.59      1.99 o 
  -8   3   6      122.52      117.87      4.32 o 
  -7   3   6      118.63      106.97      3.67 o 
  -6   3   6      409.00      374.27      5.88 o 
  -5   3   6     1150.63     1248.95     22.82 o 
  -4   3   6      221.40      265.08      3.67 o 
  -3   3   6      752.99      800.02      9.40 o 
  -2   3   6      173.98      196.45      1.84 o 
  -1   3   6       39.27       19.65      1.72 o 
   0   3   6     2442.89     2725.25     61.38 o 
   1   3   6       65.42       75.07      1.61 o 
   2   3   6      269.54      347.20      6.68 o 
   3   3   6        0.75        1.59      1.03 o 
   4   3   6      113.67      117.64      2.97 o 
   5   3   6       73.20       69.85      6.73 o 
   6   3   6       27.57       30.94      2.36 o 
 -10   4   6       13.42       12.87      2.18 o 
  -9   4   6        4.52        6.91      1.55 o 
  -8   4   6       23.29       26.11      1.65 o 
  -7   4   6        6.89       15.19      4.18 o 
  -6   4   6      366.50      358.02      5.87 o 
  -5   4   6     1005.46      997.63     15.64 o 
  -4   4   6        2.43        8.49      0.63 o 
  -3   4   6      466.25      432.49      5.82 o 
  -2   4   6       30.06       24.57      0.65 o 
  -1   4   6      819.33      840.43     12.52 o 
   0   4   6     1908.38     1840.14     37.66 o 
   1   4   6       11.16        5.02      1.72 o 
   2   4   6      589.74      551.63     11.21 o 
   3   4   6      366.04      372.02      8.79 o 
   4   4   6        3.87        1.17      1.07 o 
   5   4   6       11.06       19.78      4.25 o 
 -10   5   6        3.60        2.24      1.44 o 
  -9   5   6        0.68        2.30      1.24 o 
  -8   5   6       23.67       26.27      4.00 o 
  -7   5   6       52.98       53.88      2.21 o 
  -6   5   6       58.20       48.89      2.02 o 
  -5   5   6       58.87       61.33      1.65 o 
  -4   5   6      113.23      111.50      2.31 o 
  -3   5   6       58.05       57.83      1.48 o 
  -2   5   6      334.85      342.94      4.37 o 
  -1   5   6      394.18      341.98      4.90 o 
   0   5   6      356.09      359.53      6.58 o 
   1   5   6        2.63        8.47      2.43 o 
   2   5   6      205.57      258.13      4.74 o 
   3   5   6       83.35       82.78      2.53 o 
   4   5   6        0.02        0.33      1.47 o 
   5   5   6       35.12       36.08      2.84 o 
 -10   6   6       32.07       25.35      2.09 o 
  -9   6   6       12.85       13.96      1.88 o 
  -8   6   6       17.08       16.69      2.10 o 
  -7   6   6       14.55       14.91      2.39 o 
  -6   6   6      181.08      191.71      4.75 o 
  -5   6   6      102.75       97.16      2.94 o 
  -4   6   6        2.15        4.67      0.82 o 
  -3   6   6        0.31        1.91      0.66 o 
  -2   6   6      231.45      207.73      7.32 o 
  -1   6   6      229.76      249.43      5.20 o 
   0   6   6        0.13        0.27      0.58 o 
   1   6   6        0.61       -0.38      0.95 o 
   2   6   6      203.73      199.00      8.71 o 
   3   6   6       21.08       10.80      2.52 o 
   4   6   6       10.60        5.70      1.79 o 
 -10   7   6        5.37        3.14      1.68 o 
  -9   7   6        2.03        4.69      1.65 o 
  -8   7   6       11.36        5.71      1.33 o 
  -7   7   6        0.25        0.02      0.91 o 
  -6   7   6       21.70       19.79      1.19 o 
  -5   7   6        6.89        3.16      0.98 o 
  -4   7   6       28.99       24.26      1.64 o 
  -3   7   6       16.66       16.53      1.26 o 
  -2   7   6       65.14       51.96      2.96 o 
  -1   7   6        0.02        1.32      0.86 o 
   0   7   6       41.63       37.79      2.29 o 
   1   7   6       52.30       52.90      7.39 o 
   2   7   6       10.14       13.00      2.58 o 
   3   7   6        4.80        2.23      3.14 o 
  -9   8   6        5.54        5.18      1.68 o 
  -8   8   6        4.35        5.77      2.89 o 
  -7   8   6      407.64      418.91      8.74 o 
  -6   8   6        0.03        0.06      1.26 o 
  -5   8   6      135.68      137.23      3.94 o 
  -4   8   6        3.34        2.27      0.78 o 
  -3   8   6      150.71      152.27      6.22 o 
  -2   8   6        0.00        0.42      0.77 o 
  -1   8   6        0.01        0.31      0.72 o 
   0   8   6        0.26        1.89      0.90 o 
   1   8   6       75.67       70.49      3.75 o 
   2   8   6        0.74        1.42      3.14 o 
  -9   9   6        0.82        5.76      2.50 o 
  -8   9   6        7.50        7.77      1.43 o 
  -7   9   6        4.98        3.44      1.32 o 
  -6   9   6       28.59       31.29      3.85 o 
  -5   9   6       99.93       88.87      3.31 o 
  -4   9   6        0.89        1.04      0.83 o 
  -3   9   6        1.79        1.99      1.24 o 
  -2   9   6      238.23      219.95      7.59 o 
  -1   9   6       44.49       38.26      4.81 o 
  -7  10   6        9.42        4.76      3.14 o 
  -6  10   6        1.64        1.71      1.22 o 
  -5  10   6       25.09       21.62      1.40 o 
  -4  10   6        9.55        7.12      1.15 o 
  -3  10   6        3.51        2.33      1.82 o 
   3 -13   7       17.90       14.68      3.95 o 
   4 -13   7       26.89       33.12      3.44 o 
   0 -12   7       10.95        9.95      2.64 o 
   1 -12   7       23.37       39.91      8.35 o 
   2 -12   7        9.83        6.86      2.73 o 
   3 -12   7       12.75       13.14      2.47 o 
   4 -12   7       19.39       22.42      2.71 o 
   5 -12   7       15.95        9.32      6.18 o 
   6 -12   7       31.00       39.90      5.16 o 
  -2 -11   7       36.42       30.58     10.33 o 
  -1 -11   7       12.02        5.75      4.30 o 
   0 -11   7       69.76       97.13      9.92 o 
   1 -11   7       60.08       73.95      5.11 o 
   2 -11   7      108.13      138.03      9.27 o 
   3 -11   7      145.61      176.28      5.85 o 
   4 -11   7        3.33        2.63      4.66 o 
   5 -11   7        1.16        4.15      2.94 o 
   6 -11   7        7.42        9.52      3.54 o 
   7 -11   7        1.01        1.62      5.47 o 
   8 -11   7        3.77        6.68      3.54 o 
  -3 -10   7        8.49        6.79      4.25 o 
  -2 -10   7        1.68       -3.75      3.75 o 
  -1 -10   7       28.02       30.48      7.90 o 
   0 -10   7        5.14        3.48      1.86 o 
   1 -10   7        4.52        0.81      1.94 o 
   2 -10   7       37.54       49.51      3.74 o 
   3 -10   7        0.76        1.22      2.33 o 
   4 -10   7        1.22        1.22      4.25 o 
   5 -10   7      131.27      139.65      7.60 o 
   6 -10   7       18.42       23.50      7.29 o 
   7 -10   7      182.31      176.06     17.77 o 
   8 -10   7       66.61       66.77      5.33 o 
  -4  -9   7       19.00       18.84      9.01 o 
  -3  -9   7       37.85       61.27      6.48 o 
  -2  -9   7       12.92       17.71      1.42 o 
  -1  -9   7        1.51        0.94      0.49 o 
   0  -9   7       40.60       40.59      6.63 o 
   1  -9   7       36.67       44.88      4.25 o 
   2  -9   7       91.21       91.59      7.65 o 
   3  -9   7       30.06       27.75      3.24 o 
   4  -9   7       68.60       58.94      4.25 o 
   5  -9   7       40.82       37.98      6.58 o 
   6  -9   7        0.01        1.18      0.80 o 
   7  -9   7      250.19      221.29      8.06 o 
   8  -9   7       10.78       13.92      2.81 o 
   9  -9   7        4.21        6.16      3.00 o 
  -5  -8   7        2.30        1.85      2.37 o 
  -4  -8   7       27.03       28.25      5.27 o 
  -3  -8   7       31.59       42.74      5.16 o 
  -2  -8   7        2.16        1.45      1.62 o 
  -1  -8   7       13.24       11.02      2.23 o 
   0  -8   7        1.78        1.33      1.62 o 
   1  -8   7       50.87       70.70      2.79 o 
   2  -8   7      230.21      279.92      8.91 o 
   3  -8   7       75.45       66.33      6.48 o 
   4  -8   7       26.23       35.55      5.57 o 
   5  -8   7       12.62        5.12      1.54 o 
   6  -8   7        1.24       -0.65      1.53 o 
   7  -8   7       17.05       23.43      3.40 o 
   8  -8   7        3.79        3.17      2.06 o 
   9  -8   7        5.80        8.64      2.55 o 
  -6  -7   7       41.63       56.79      8.30 o 
  -5  -7   7       27.41       26.05      3.55 o 
  -4  -7   7       21.59       21.90      2.57 o 
  -3  -7   7       44.87       43.14      4.66 o 
  -2  -7   7       20.45       29.80      2.73 o 
  -1  -7   7      201.89      196.14      4.10 o 
   0  -7   7      167.21      161.65      4.96 o 
   1  -7   7       65.29       74.12      2.61 o 
   2  -7   7        7.27       20.25      2.33 o 
   3  -7   7      165.97      165.38      5.87 o 
   4  -7   7        2.09        0.27      1.11 o 
   5  -7   7        0.68        0.30      1.46 o 
   6  -7   7      191.72      168.36      6.09 o 
   7  -7   7       81.57       87.89      5.52 o 
   8  -7   7       22.52       25.72      3.80 o 
   9  -7   7        6.01        1.41      2.06 o 
  -7  -6   7        4.77        0.52      2.30 o 
  -6  -6   7       54.09       59.52      6.23 o 
  -5  -6   7        0.01        2.42      3.33 o 
  -4  -6   7       11.22       10.07      2.04 o 
  -3  -6   7       15.35       17.88      5.69 o 
  -2  -6   7     1994.99     2143.18     48.85 o 
  -1  -6   7      584.48      551.27      9.85 o 
   0  -6   7      220.13      205.59      3.20 o 
   1  -6   7       10.00        7.90      3.04 o 
   2  -6   7      171.91      185.76      2.61 o 
   3  -6   7      129.45       99.16      1.88 o 
   4  -6   7       38.10       38.92      2.10 o 
   5  -6   7       62.52       61.26      3.14 o 
   6  -6   7       36.44       41.58      4.35 o 
   7  -6   7       38.03       51.37      6.48 o 
   8  -6   7        0.01        0.20      2.12 o 
   9  -6   7       10.99       10.32      2.58 o 
  -7  -5   7        0.05        1.72      2.21 o 
  -6  -5   7        1.17        4.94      2.08 o 
  -5  -5   7      120.55      118.76      4.49 o 
  -4  -5   7       16.59       13.75      2.04 o 
  -3  -5   7      151.04      141.30      6.04 o 
  -2  -5   7      616.43      642.85     12.32 o 
  -1  -5   7       40.44       42.97      1.93 o 
   0  -5   7     1968.07     1959.10     40.27 o 
   1  -5   7      366.34      418.14      6.37 o 
   2  -5   7       17.55       16.80      1.14 o 
   3  -5   7     1042.58      902.82     25.12 o 
   4  -5   7       11.45       15.11      2.57 o 
   5  -5   7      215.34      174.33      6.84 o 
   6  -5   7      150.29      166.10      5.60 o 
   7  -5   7       28.07       26.10      3.39 o 
   8  -5   7      106.73      131.73      6.59 o 
   9  -5   7        7.90        9.16      2.48 o 
  -8  -4   7        1.35       -0.86      2.43 o 
  -7  -4   7       46.05       44.35      3.92 o 
  -6  -4   7        2.65        2.47      2.36 o 
  -5  -4   7      302.37      314.44      7.84 o 
  -4  -4   7      318.61      309.62      6.69 o 
  -3  -4   7      207.90      212.50      4.47 o 
  -2  -4   7      173.15      146.76      5.94 o 
  -1  -4   7       33.71       53.40      1.99 o 
   0  -4   7      113.31      162.65      2.08 o 
   1  -4   7       10.87       14.22      0.69 o 
   2  -4   7      516.55      502.98      6.98 o 
   3  -4   7     1222.55     1274.15     28.20 o 
   4  -4   7      213.20      185.89      5.57 o 
   5  -4   7      457.30      390.67      8.15 o 
   6  -4   7       51.57       51.72      3.05 o 
   7  -4   7        9.66        6.18      1.87 o 
   8  -4   7       26.61       33.14      4.03 o 
   9  -4   7        1.37        2.81      2.75 o 
  -8  -3   7        1.56        2.64      3.19 o 
  -7  -3   7       10.05       16.73      3.28 o 
  -6  -3   7        5.35       10.06      2.65 o 
  -5  -3   7      295.18      272.19     12.10 o 
  -4  -3   7      242.20      245.86      4.20 o 
  -3  -3   7      205.75      160.04      3.31 o 
  -2  -3   7      674.21      716.15     22.33 o 
  -1  -3   7      260.95      311.04      6.24 o 
   0  -3   7     1937.28     1878.94     25.59 o 
   1  -3   7      622.91      620.09      9.64 o 
   2  -3   7      136.61      159.09      3.24 o 
   3  -3   7      855.14      923.74     17.29 o 
   4  -3   7      197.90      197.09      8.46 o 
   5  -3   7      272.62      299.70     10.28 o 
   6  -3   7       35.41       25.68      3.80 o 
   7  -3   7       47.98       51.94      3.24 o 
   8  -3   7       35.49       32.20      3.08 o 
  -9  -2   7       25.33       28.88      3.63 o 
  -8  -2   7       37.17       42.93      5.84 o 
  -7  -2   7        3.85        0.91      2.29 o 
  -6  -2   7       48.27       47.89      4.11 o 
  -5  -2   7       73.84       78.20      2.37 o 
  -4  -2   7       70.79       65.29      1.80 o 
  -3  -2   7      370.00      410.65      5.52 o 
  -2  -2   7      542.13      485.03      6.26 o 
  -1  -2   7      453.85      449.77      5.69 o 
   0  -2   7      856.42     1002.32     16.45 o 
   1  -2   7      147.01      142.32      1.79 o 
   2  -2   7      640.38      694.14     11.53 o 
   3  -2   7       46.09       55.65      1.56 o 
   4  -2   7      383.81      369.21     10.18 o 
   5  -2   7      350.42      369.19     11.34 o 
   6  -2   7      119.15      111.77      4.28 o 
   7  -2   7       70.17       79.93      4.39 o 
   8  -2   7       33.15       23.51      8.41 o 
  -9  -1   7      119.13      126.78      5.18 o 
  -8  -1   7       15.87       16.62      2.31 o 
  -7  -1   7        2.18        0.69      1.39 o 
  -6  -1   7       56.73       51.95      2.94 o 
  -5  -1   7        9.76        7.40      1.20 o 
  -4  -1   7      420.43      408.06      5.97 o 
  -3  -1   7     1749.52     1725.03     28.51 o 
  -2  -1   7        3.29        8.36      0.52 o 
  -1  -1   7      403.40      309.80      4.44 o 
   0  -1   7       80.73       68.10      1.43 o 
   1  -1   7      404.73      387.84      5.23 o 
   2  -1   7      172.07      153.85      2.32 o 
   3  -1   7        9.07        8.58      1.77 o 
   4  -1   7      200.00      174.27      5.32 o 
   5  -1   7        0.19        1.69      1.40 o 
   6  -1   7       98.28       85.95      3.35 o 
   7  -1   7       38.56       29.59      2.52 o 
   8  -1   7        0.93        1.03      2.13 o 
 -10   0   7        7.20        5.96      2.34 o 
  -9   0   7       38.31       60.98      9.23 o 
  -8   0   7       37.79       28.04      2.06 o 
  -7   0   7        0.04        1.21      1.69 o 
  -6   0   7        5.67        1.32      1.32 o 
  -5   0   7      144.24      149.59      2.89 o 
  -4   0   7     2035.34     2205.07     40.69 o 
  -3   0   7       27.06       17.13      1.11 o 
  -2   0   7      102.62      112.22      1.49 o 
  -1   0   7       75.31       78.48      1.30 o 
   0   0   7     1390.03     1444.46     25.13 o 
   1   0   7       27.08       11.33      1.02 o 
   2   0   7        0.10        0.44      0.56 o 
   3   0   7      211.30      242.06      8.35 o 
   4   0   7      227.20      222.89      6.16 o 
   5   0   7      150.66      154.57      5.11 o 
   6   0   7       17.95       21.49      3.75 o 
   7   0   7        0.27        0.44      2.42 o 
 -10   1   7        1.43        2.97      2.02 o 
  -9   1   7      136.98      140.76      5.85 o 
  -8   1   7        6.25        5.96      1.38 o 
  -7   1   7      604.38      649.33     15.21 o 
  -6   1   7      173.90      149.88      3.40 o 
  -5   1   7      305.73      280.96      5.44 o 
  -4   1   7        0.13        0.75      1.12 o 
  -3   1   7      178.13      190.68      2.39 o 
  -2   1   7      410.31      441.61      5.02 o 
  -1   1   7       75.10       33.12      1.82 o 
   0   1   7        3.30        4.15      1.32 o 
   1   1   7     1008.73      875.46     11.27 o 
   2   1   7      148.64      131.08      2.46 o 
   3   1   7      168.26      173.35      3.21 o 
   4   1   7       50.41       76.03      3.50 o 
   5   1   7       14.11        9.62      1.72 o 
   6   1   7      123.03      127.74      4.69 o 
   7   1   7        4.78        6.97      1.83 o 
 -10   2   7       17.66       16.62      2.49 o 
  -9   2   7      129.85      122.05      6.66 o 
  -8   2   7       11.00       10.98      1.42 o 
  -7   2   7      382.48      415.72      9.05 o 
  -6   2   7      195.04      177.76      3.87 o 
  -5   2   7       40.26       40.23      1.74 o 
  -4   2   7      206.80      183.15      2.32 o 
  -3   2   7     1095.04     1040.33     16.30 o 
  -2   2   7     2752.59     2770.18     64.15 o 
  -1   2   7       78.41      107.04      5.47 o 
   0   2   7     1420.49     1476.35     46.69 o 
   1   2   7      765.05      798.85     11.43 o 
   2   2   7       23.87       25.91      1.58 o 
   3   2   7        1.83        4.42      1.04 o 
   4   2   7        2.66        2.01      1.71 o 
   5   2   7        0.13        0.41      1.07 o 
   6   2   7        7.53        8.18      1.79 o 
 -10   3   7        0.54        1.07      1.46 o 
  -9   3   7       46.70       60.64      3.58 o 
  -8   3   7       83.70       97.28      4.71 o 
  -7   3   7      170.97      171.71      4.51 o 
  -6   3   7       11.98       12.96      1.11 o 
  -5   3   7      311.11      325.70      5.05 o 
  -4   3   7      548.47      526.47      5.90 o 
  -3   3   7     2081.16     2155.58     31.90 o 
  -2   3   7     1687.78     1642.11     35.70 o 
  -1   3   7     1148.26     1084.22     29.07 o 
   0   3   7      248.72      284.33      4.54 o 
   1   3   7      632.73      604.29     10.00 o 
   2   3   7       64.85       52.24      1.35 o 
   3   3   7        3.62        3.03      1.08 o 
   4   3   7        5.59        6.29      1.41 o 
   5   3   7      266.48      269.58      7.81 o 
   6   3   7       12.84       15.93      2.34 o 
 -10   4   7        2.60        1.96      1.66 o 
  -9   4   7        1.50        2.23      1.44 o 
  -8   4   7        4.10        4.48      1.29 o 
  -7   4   7       47.31       52.23      2.42 o 
  -6   4   7      344.99      327.04      5.84 o 
  -5   4   7       29.01       23.14      1.00 o 
  -4   4   7       62.36       52.66      1.31 o 
  -3   4   7        0.71        1.73      1.46 o 
  -2   4   7      219.34      217.33      6.18 o 
  -1   4   7      707.99      650.61     19.92 o 
   0   4   7      415.70      420.81      7.69 o 
   1   4   7      192.43      207.51      6.94 o 
   2   4   7      294.54      315.76      5.18 o 
   3   4   7        6.56       12.05      1.77 o 
   4   4   7      272.19      295.21      7.46 o 
   5   4   7       23.28       24.42      3.14 o 
 -10   5   7        1.68        2.56      1.89 o 
  -9   5   7       23.68       27.19      4.50 o 
  -8   5   7        1.85        3.74      1.17 o 
  -7   5   7       22.21       23.84      2.28 o 
  -6   5   7       18.24       38.97      1.61 o 
  -5   5   7        1.01        2.34      0.84 o 
  -4   5   7      310.38      297.32      4.85 o 
  -3   5   7      446.23      455.38      7.56 o 
  -2   5   7       16.46        8.96      0.51 o 
  -1   5   7       87.73      103.53      5.32 o 
   0   5   7      182.21      172.84      6.28 o 
   1   5   7       14.68        3.26      3.44 o 
   2   5   7       14.78        9.36      1.51 o 
   3   5   7        1.68        2.47      1.27 o 
   4   5   7       28.99       22.84      2.13 o 
 -10   6   7       25.14       35.68      5.17 o 
  -9   6   7       25.69       29.06      2.65 o 
  -8   6   7       81.30       77.66      2.75 o 
  -7   6   7       53.58       44.49      1.99 o 
  -6   6   7       13.98       13.33      2.18 o 
  -5   6   7      270.13      249.24      3.57 o 
  -4   6   7       33.13       35.51      1.34 o 
  -3   6   7       61.19       52.97      1.02 o 
  -2   6   7        0.61        1.38      0.43 o 
  -1   6   7      263.43      233.68      5.36 o 
   0   6   7       53.45       46.33      3.88 o 
   1   6   7        0.51        1.65      0.91 o 
   2   6   7        1.67        3.61      1.22 o 
   3   6   7       17.31       20.80      1.46 o 
  -9   7   7      212.90      208.38      6.93 o 
  -8   7   7       15.94       15.91      2.01 o 
  -7   7   7       18.07       18.77      1.62 o 
  -6   7   7       21.30       19.47      2.14 o 
  -5   7   7       52.55       60.23      1.77 o 
  -4   7   7        5.20        3.36      0.90 o 
  -3   7   7      123.65      111.49      3.92 o 
  -2   7   7       16.47       12.06      0.76 o 
  -1   7   7       26.42       16.15      0.89 o 
   0   7   7       12.18       15.71      0.83 o 
   1   7   7       78.95       82.63      3.76 o 
   2   7   7        0.12        1.82      2.73 o 
  -9   8   7       15.95       11.42      1.76 o 
  -8   8   7        1.22        1.52      1.42 o 
  -7   8   7       14.28       11.70      1.34 o 
  -6   8   7        1.46        2.29      1.43 o 
  -5   8   7      365.16      339.85      5.14 o 
  -4   8   7      389.24      382.51     10.74 o 
  -3   8   7       55.63       37.99      6.06 o 
  -2   8   7      244.66      231.22     12.61 o 
  -1   8   7       29.18       36.05      3.44 o 
  -8   9   7       15.78       16.68      1.50 o 
  -7   9   7        2.55        1.76      1.77 o 
  -6   9   7        2.22        1.26      1.47 o 
  -5   9   7      349.36      326.40     11.03 o 
  -4   9   7       17.27       20.36      2.53 o 
  -3   9   7       36.49       40.91      5.47 o 
  -6  10   7        8.96       10.73      2.63 o 
  -5  10   7        5.47        2.23      1.92 o 
  -4  10   7       13.03       11.75      2.33 o 
  -3  10   7        2.22        2.73      2.03 o 
   0 -12   8        0.14        0.36      1.93 o 
   1 -12   8        1.07        1.53      2.48 o 
   2 -12   8        3.26        2.37      2.47 o 
   3 -12   8        2.25        0.43      1.75 o 
   4 -12   8        1.31       -0.41      2.15 o 
   5 -12   8       48.39       46.38      5.57 o 
   6 -12   8       23.12       34.13      5.27 o 
  -2 -11   8        2.57        0.51      3.24 o 
  -1 -11   8        2.38        3.24      2.53 o 
   0 -11   8       10.56       14.71      4.65 o 
   1 -11   8        9.06        8.02      2.25 o 
   2 -11   8       40.04       47.94      3.33 o 
   3 -11   8       54.07       53.26      4.25 o 
   4 -11   8        5.35        6.68      5.47 o 
   5 -11   8        4.28        0.91      2.73 o 
   6 -11   8       17.27       11.65      3.85 o 
   7 -11   8        0.28       -3.65      3.65 o 
  -3 -10   8        0.01        0.41      3.34 o 
  -2 -10   8        0.01        1.22      3.14 o 
  -1 -10   8        1.20       -2.84      5.27 o 
   0 -10   8       33.84       32.71      3.44 o 
   1 -10   8       26.75       10.18      7.95 o 
   2 -10   8       22.97       25.46      3.09 o 
   3 -10   8       19.77       25.52      3.44 o 
   4 -10   8        0.29       -2.03      2.53 o 
   5 -10   8        1.11        6.68      3.04 o 
   6 -10   8        5.40       11.04      3.75 o 
   7 -10   8       96.23       90.31      7.04 o 
   8 -10   8       19.46       13.98      3.43 o 
  -4  -9   8        1.28        0.13      1.29 o 
  -3  -9   8       31.24       39.21      2.93 o 
  -2  -9   8       19.92       18.90      1.11 o 
  -1  -9   8       20.99       14.02      0.97 o 
   0  -9   8       81.55       70.51      3.22 o 
   1  -9   8        4.61       10.64      2.27 o 
   2  -9   8       35.03       33.02      2.33 o 
   3  -9   8       49.71       61.57      6.89 o 
   4  -9   8       13.84        8.91      2.73 o 
   5  -9   8        2.67        5.57      2.63 o 
   6  -9   8        1.24        3.02      1.86 o 
   7  -9   8       87.17      107.44      5.08 o 
   8  -9   8        1.90        0.37      2.30 o 
  -5  -8   8        2.72        0.53      2.21 o 
  -4  -8   8        7.87        7.32      1.66 o 
  -3  -8   8      105.23      119.91      4.40 o 
  -2  -8   8       50.78       41.62      1.53 o 
  -1  -8   8      172.93      191.86     15.29 o 
   0  -8   8       18.46       15.34      2.84 o 
   1  -8   8       47.86       49.51      3.13 o 
   2  -8   8        1.30       -1.92      2.03 o 
   3  -8   8       94.07       78.38      4.25 o 
   4  -8   8        1.32       -0.71      1.92 o 
   5  -8   8       47.51       61.63      4.15 o 
   6  -8   8        6.58        4.44      1.79 o 
   7  -8   8       21.65       25.56      3.39 o 
   8  -8   8       15.83        9.13      3.05 o 
  -6  -7   8       19.58       17.68      3.66 o 
  -5  -7   8       21.19       16.28      7.07 o 
  -4  -7   8      120.17      133.36      5.56 o 
  -3  -7   8        2.92        4.74      1.97 o 
  -2  -7   8      223.00      248.61      6.33 o 
  -1  -7   8       62.52       64.23      3.90 o 
   0  -7   8        1.02        0.22      0.47 o 
   1  -7   8      121.60      120.06      4.26 o 
   2  -7   8       39.50       43.34      5.67 o 
   3  -7   8      380.59      380.70     23.55 o 
   4  -7   8      226.61      238.31      4.14 o 
   5  -7   8       40.46       39.52      6.23 o 
   6  -7   8       92.83      120.08      4.18 o 
   7  -7   8       47.76       45.61      8.81 o 
   8  -7   8        6.17        6.71      2.81 o 
   9  -7   8       16.40       15.49      3.85 o 
  -7  -6   8        2.69        3.35      2.42 o 
  -6  -6   8        4.57        6.37      3.16 o 
  -5  -6   8       86.26       61.68     13.27 o 
  -4  -6   8        6.52        6.99      1.36 o 
  -3  -6   8      128.81      125.56      2.76 o 
  -2  -6   8        0.31        0.03      1.22 o 
  -1  -6   8       23.05       21.34      2.23 o 
   0  -6   8      124.33      136.07      2.20 o 
   1  -6   8      259.89      254.60      7.19 o 
   2  -6   8        0.26        0.59      0.41 o 
   3  -6   8     1162.61     1245.91     25.02 o 
   4  -6   8      209.52      208.71      5.87 o 
   5  -6   8       12.70       18.23      1.82 o 
   6  -6   8        0.25        1.31      1.38 o 
   7  -6   8       30.72       20.10      8.05 o 
   8  -6   8        1.64        0.11      3.65 o 
  -7  -5   8        0.46        0.67      1.82 o 
  -6  -5   8       45.09       49.39      3.70 o 
  -5  -5   8        8.58        8.56      1.73 o 
  -4  -5   8        0.56        1.27      1.22 o 
  -3  -5   8       11.65       12.94      1.95 o 
  -2  -5   8        2.95        2.10      1.24 o 
  -1  -5   8       58.19       60.72      3.09 o 
   0  -5   8     1038.77     1093.48     16.50 o 
   1  -5   8      254.10      211.13      3.33 o 
   2  -5   8       91.47       85.16      2.02 o 
   3  -5   8        0.03        1.73      1.24 o 
   4  -5   8      193.02      176.57      3.96 o 
   5  -5   8        5.66       15.00      4.15 o 
   6  -5   8        9.77        6.85      1.67 o 
   7  -5   8        0.16        1.12      1.56 o 
   8  -5   8      184.74      170.58      6.56 o 
  -8  -4   8       19.33       28.77      5.95 o 
  -7  -4   8        1.48        4.59      1.89 o 
  -6  -4   8       38.26       36.63      2.09 o 
  -5  -4   8        9.69       13.90      1.51 o 
  -4  -4   8       48.19       58.21      2.06 o 
  -3  -4   8      313.00      314.97      4.80 o 
  -2  -4   8      270.03      226.38      3.98 o 
  -1  -4   8       74.93       75.93      1.77 o 
   0  -4   8       59.00       48.16      0.83 o 
   1  -4   8      146.51      148.80      2.52 o 
   2  -4   8        0.37        5.12      0.87 o 
   3  -4   8        1.65        1.95      0.89 o 
   4  -4   8       34.45       52.66      1.99 o 
   5  -4   8      650.34      644.29     14.83 o 
   6  -4   8       12.25        7.77      1.91 o 
   7  -4   8       92.13       81.39      8.46 o 
   8  -4   8       25.54       27.21      5.87 o 
  -8  -3   8        6.10        4.08      1.87 o 
  -7  -3   8       45.85       42.43      2.34 o 
  -6  -3   8      231.34      229.21      4.91 o 
  -5  -3   8      108.90      124.60      3.78 o 
  -4  -3   8      173.36      171.83      3.70 o 
  -3  -3   8       78.51       93.02      2.31 o 
  -2  -3   8        1.66        0.82      1.67 o 
  -1  -3   8      228.58      206.76      2.72 o 
   0  -3   8       21.20       28.04      1.51 o 
   1  -3   8       36.59       30.44      1.32 o 
   2  -3   8       20.94       14.78      1.77 o 
   3  -3   8       72.07       74.48      1.92 o 
   4  -3   8       54.57       59.57      2.81 o 
   5  -3   8      143.06      150.92      8.25 o 
   6  -3   8       11.37       20.50      2.18 o 
   7  -3   8        5.42        6.22      3.31 o 
   8  -3   8        9.42        5.29      3.63 o 
  -9  -2   8       54.47       71.12      3.96 o 
  -8  -2   8        2.81        5.21      1.76 o 
  -7  -2   8       39.77       45.60      3.69 o 
  -6  -2   8      132.09      128.38      3.56 o 
  -5  -2   8      431.53      459.00      8.01 o 
  -4  -2   8      981.02      995.12     17.94 o 
  -3  -2   8      419.73      392.38      6.79 o 
  -2  -2   8      554.70      576.59      7.86 o 
  -1  -2   8      277.29      249.96      3.63 o 
   0  -2   8      545.09      549.33      6.63 o 
   1  -2   8      693.60      680.40     10.80 o 
   2  -2   8       22.30       13.70      1.07 o 
   3  -2   8      445.99      413.39     13.17 o 
   4  -2   8        1.73        7.25      1.27 o 
   5  -2   8        3.59        5.14      2.14 o 
   6  -2   8       53.66       66.09      2.82 o 
   7  -2   8        6.53        6.43      1.80 o 
   8  -2   8       15.81       19.38      4.05 o 
  -9  -1   8      151.54      153.39      6.03 o 
  -8  -1   8       45.25       54.00      3.14 o 
  -7  -1   8      171.22      174.05      4.27 o 
  -6  -1   8       87.85       88.97      3.35 o 
  -5  -1   8       29.75       30.23      1.64 o 
  -4  -1   8      200.46      209.17      3.99 o 
  -3  -1   8      373.06      315.45      4.87 o 
  -2  -1   8       14.02       10.09      0.98 o 
  -1  -1   8       93.56      128.26      1.31 o 
   0  -1   8        4.54        4.42      0.91 o 
   1  -1   8     2127.30     2400.18     43.05 o 
   2  -1   8      258.07      232.82      3.82 o 
   3  -1   8       91.32       98.51      2.21 o 
   4  -1   8        8.93       12.15      1.47 o 
   5  -1   8       68.17       65.87      2.80 o 
   6  -1   8        4.28        4.74      1.74 o 
   7  -1   8       26.88       31.38      5.47 o 
  -9   0   8       63.78       69.77      4.52 o 
  -8   0   8        0.73        1.05      1.42 o 
  -7   0   8      163.64      154.79      4.37 o 
  -6   0   8      123.30      124.89      4.70 o 
  -5   0   8      108.90      103.41      2.32 o 
  -4   0   8      944.33      867.39     13.53 o 
  -3   0   8       92.12      120.46      1.55 o 
  -2   0   8      102.14      125.40      6.79 o 
  -1   0   8       66.69       54.60      1.11 o 
   0   0   8      134.53      133.91      7.29 o 
   1   0   8      855.12      889.04     12.80 o 
   2   0   8        3.40        1.72      0.56 o 
   3   0   8        8.02        4.33      1.72 o 
   4   0   8       70.76       73.66      2.57 o 
   5   0   8        2.05        1.66      1.92 o 
   6   0   8        0.65        0.62      1.28 o 
   7   0   8        2.90        5.05      2.21 o 
 -10   1   8       15.25       10.75      2.32 o 
  -9   1   8        0.37        0.99      2.71 o 
  -8   1   8        0.42       -0.79      1.29 o 
  -7   1   8       79.07       71.89      2.88 o 
  -6   1   8       29.92       25.02      2.05 o 
  -5   1   8      703.29      662.19      9.83 o 
  -4   1   8     1530.85     1585.86     24.49 o 
  -3   1   8      523.17      472.83      5.99 o 
  -2   1   8     4574.59     4443.38     86.48 o 
  -1   1   8        1.41        0.91      1.22 o 
   0   1   8      100.19       92.87      3.75 o 
   1   1   8      195.55      247.13      3.28 o 
   2   1   8      237.85      251.40      4.56 o 
   3   1   8        3.43        2.31      1.27 o 
   4   1   8       75.76       86.36      3.65 o 
   5   1   8       24.18       31.28      4.56 o 
   6   1   8      204.25      220.46      6.99 o 
 -10   2   8       31.10       36.74      4.91 o 
  -9   2   8        4.95        4.34      1.86 o 
  -8   2   8        5.77        6.78      1.82 o 
  -7   2   8        7.65        9.98      1.26 o 
  -6   2   8        0.04        0.49      0.89 o 
  -5   2   8     1011.58     1047.70     17.77 o 
  -4   2   8      119.52      104.19      2.82 o 
  -3   2   8      586.56      551.15      5.81 o 
  -2   2   8      116.90      100.42      2.86 o 
  -1   2   8      143.30      188.16      5.57 o 
   0   2   8      114.38      128.51      5.16 o 
   1   2   8      228.79      193.85     10.20 o 
   2   2   8      147.48      167.42      2.84 o 
   3   2   8      685.95      660.56     11.35 o 
   4   2   8       39.13       39.79      2.28 o 
   5   2   8       47.88       46.73      2.47 o 
   6   2   8       10.93       18.86      2.45 o 
 -10   3   8        0.00       -0.83      1.96 o 
  -9   3   8        4.44        2.91      1.36 o 
  -8   3   8       36.53       37.38      2.40 o 
  -7   3   8       10.28       12.39      1.39 o 
  -6   3   8       53.02       66.70      1.96 o 
  -5   3   8       22.48       24.15      1.40 o 
  -4   3   8        2.72        1.88      0.63 o 
  -3   3   8       84.09       84.49      3.02 o 
  -2   3   8       95.30      119.50      6.58 o 
  -1   3   8        6.30        3.44      3.14 o 
   0   3   8      189.87      152.31      5.77 o 
   1   3   8       38.11       54.82      1.57 o 
   2   3   8      215.09      214.96      3.80 o 
   3   3   8        0.29        0.13      0.78 o 
   4   3   8       63.38       72.67      2.58 o 
   5   3   8        4.54        4.00      1.43 o 
 -10   4   8        8.21        3.61      1.99 o 
  -9   4   8       39.45       38.30      2.26 o 
  -8   4   8        9.31        3.64      1.48 o 
  -7   4   8      146.72      162.03      3.53 o 
  -6   4   8      294.47      294.82      4.38 o 
  -5   4   8       27.89       35.09      0.95 o 
  -4   4   8      174.52      182.05      2.32 o 
  -3   4   8       47.98       46.46      4.10 o 
  -2   4   8      194.71      199.51      6.08 o 
  -1   4   8       46.28       51.45      3.24 o 
   0   4   8       78.74       70.42      4.72 o 
   1   4   8       65.08       50.55      1.32 o 
   2   4   8       42.53       41.86      1.31 o 
   3   4   8       13.21       13.45      1.92 o 
   4   4   8        3.00        1.11      1.25 o 
 -10   5   8        0.30       -0.62      1.44 o 
  -9   5   8      131.77      118.91      5.36 o 
  -8   5   8       27.85       30.96      1.90 o 
  -7   5   8        0.38        0.61      0.95 o 
  -6   5   8      227.11      265.34      4.32 o 
  -5   5   8      195.28      170.45      2.72 o 
  -4   5   8       69.21       70.84      2.02 o 
  -3   5   8      132.50      125.38      7.19 o 
  -2   5   8      309.01      285.18      8.30 o 
  -1   5   8      106.42       82.33      6.38 o 
   0   5   8       52.47       51.44      3.75 o 
   1   5   8       42.87       31.90      1.84 o 
   2   5   8       22.25       21.82      1.47 o 
   3   5   8        6.48        4.93      1.18 o 
   4   5   8       68.01       63.62      5.92 o 
  -9   6   8        3.02        3.42      2.16 o 
  -8   6   8       10.83        7.99      1.36 o 
  -7   6   8      244.51      268.48      6.75 o 
  -6   6   8      434.37      426.31     13.93 o 
  -5   6   8      196.22      210.79      4.02 o 
  -4   6   8      507.74      498.19      6.88 o 
  -3   6   8      116.23      113.77      8.15 o 
  -2   6   8        5.79        5.44      0.42 o 
  -1   6   8        1.16        1.41      0.72 o 
   0   6   8       14.97       15.24      0.90 o 
   1   6   8       56.72       40.79      3.90 o 
   2   6   8       28.39       13.06      6.28 o 
  -9   7   8       36.77       46.87      3.13 o 
  -8   7   8       14.19       13.19      1.62 o 
  -7   7   8       12.71       10.80      1.93 o 
  -6   7   8      169.83      173.02      8.30 o 
  -5   7   8      129.78      119.50      7.33 o 
  -4   7   8      270.04      290.10      4.90 o 
  -3   7   8       80.52       75.75      6.35 o 
  -2   7   8      140.96      130.24      6.38 o 
  -1   7   8        4.06       10.84      2.84 o 
   0   7   8      186.30      179.45     12.25 o 
  -8   8   8       10.17       11.46      1.44 o 
  -7   8   8       14.97       15.88      2.28 o 
  -6   8   8        9.06        9.87      1.49 o 
  -5   8   8       96.45       96.72      7.70 o 
  -4   8   8       48.95       51.85      3.75 o 
  -2   8   8        3.73        3.34      2.23 o 
  -7   9   8       17.56       15.60      2.73 o 
  -6   9   8       18.24       22.28      3.14 o 
  -5   9   8      126.33      139.55      9.22 o 
  -4   9   8       18.13       22.08      2.84 o 
  -3   9   8       25.42       22.18      5.06 o 
   1 -12   9        7.16        6.42      2.85 o 
   2 -12   9        2.42        3.56      3.24 o 
   3 -12   9        4.91        5.42      2.76 o 
   4 -12   9        1.22        1.95      2.34 o 
   5 -12   9        3.30        0.51      2.84 o 
  -1 -11   9        7.52       13.04      2.77 o 
   0 -11   9        0.85        1.60      2.34 o 
   1 -11   9       20.44       30.80      6.03 o 
   2 -11   9        0.34        0.20      3.80 o 
   3 -11   9        2.23        6.28      2.35 o 
   4 -11   9        0.12        1.82      2.73 o 
   5 -11   9        2.88        4.56      3.14 o 
   6 -11   9        5.79       -0.61      4.96 o 
   7 -11   9        2.94        0.20      3.04 o 
  -3 -10   9       10.60        8.20      4.25 o 
  -2 -10   9        0.08        0.91      3.14 o 
  -1 -10   9       43.44       37.96     25.27 o 
   0 -10   9        1.17        1.93      2.33 o 
   1 -10   9       24.53       29.48      5.32 o 
   2 -10   9        4.80        6.84      1.93 o 
   3 -10   9       71.28       71.19      8.30 o 
   4 -10   9       12.56       11.44      3.14 o 
   5 -10   9        8.93        2.73      4.76 o 
   6 -10   9        4.35        7.19      3.34 o 
   7 -10   9       29.86       33.07      4.04 o 
  -4  -9   9       21.46       22.77      1.98 o 
  -3  -9   9        0.86        0.86      0.97 o 
  -2  -9   9        7.58        6.39      1.67 o 
  -1  -9   9        9.62       12.91      1.77 o 
   0  -9   9       13.57       20.08      5.98 o 
   1  -9   9       19.28       27.65      2.40 o 
   2  -9   9       63.95       92.63      3.51 o 
   3  -9   9       12.60       11.75      2.73 o 
   4  -9   9       65.22       60.16      7.70 o 
   5  -9   9        1.36        2.84      2.53 o 
   6  -9   9        1.03       -0.46      0.83 o 
   7  -9   9        6.01        8.20      2.32 o 
   8  -9   9        2.87        3.35      2.55 o 
  -5  -8   9        0.49        0.58      2.09 o 
  -4  -8   9       62.47       59.20      6.79 o 
  -3  -8   9        0.05       -0.25      0.89 o 
  -2  -8   9       68.85       58.56      6.43 o 
  -1  -8   9      187.41      178.36     14.08 o 
   0  -8   9       93.91      114.14      7.24 o 
   1  -8   9      217.04      238.48     16.36 o 
   2  -8   9      164.07      180.06     10.63 o 
   3  -8   9        0.67       -1.52      1.92 o 
   4  -8   9      129.18      126.44      8.30 o 
   5  -8   9        5.22        2.97      0.84 o 
   6  -8   9       28.14       37.74      4.30 o 
   7  -8   9        3.63        4.50      2.48 o 
   8  -8   9       10.25       12.99      2.57 o 
  -6  -7   9       15.86       23.83      4.88 o 
  -5  -7   9        0.62       -0.78      1.50 o 
  -4  -7   9        7.25        7.15      1.48 o 
  -3  -7   9       23.11       18.76      1.48 o 
  -2  -7   9       30.50       24.81      3.34 o 
  -1  -7   9       73.11       59.74      2.53 o 
   0  -7   9      533.57      517.20     16.66 o 
   1  -7   9     1109.29     1133.28     27.07 o 
   2  -7   9        0.89        0.33      0.46 o 
   3  -7   9       31.63       18.24      1.03 o 
   4  -7   9       14.54        5.11      0.93 o 
   5  -7   9       81.03       76.60      7.34 o 
   6  -7   9       25.91       22.97      6.99 o 
   7  -7   9       26.59       28.04      3.39 o 
   8  -7   9       37.47       42.54      3.49 o 
  -6  -6   9       10.48       12.81      2.76 o 
  -5  -6   9       10.12       10.89      1.46 o 
  -4  -6   9       31.49       39.18      4.65 o 
  -3  -6   9       41.26       37.96      2.92 o 
  -2  -6   9       11.73       21.85      1.78 o 
  -1  -6   9       29.52       29.42      2.43 o 
   0  -6   9       29.25       37.28      2.34 o 
   1  -6   9       12.66       11.86      1.65 o 
   2  -6   9        0.42       -0.61      1.52 o 
   3  -6   9       28.98       40.73      1.97 o 
   4  -6   9       22.16       22.47      2.16 o 
   5  -6   9       88.09       78.84      2.96 o 
   6  -6   9       53.25       45.99      2.67 o 
   7  -6   9        6.79        0.57      2.02 o 
   8  -6   9        4.51        2.44      2.13 o 
  -7  -5   9       23.79       34.70      2.46 o 
  -6  -5   9        4.11        2.40      1.60 o 
  -5  -5   9        0.24        2.11      1.42 o 
  -4  -5   9      333.98      300.74      5.33 o 
  -3  -5   9        2.83        0.46      0.85 o 
  -2  -5   9        3.95        2.59      0.90 o 
  -1  -5   9        4.45        7.65      0.87 o 
   0  -5   9      487.87      518.96     16.31 o 
   1  -5   9        1.33        3.85      0.89 o 
   2  -5   9      100.67      111.78      5.98 o 
   3  -5   9      141.22      172.96      4.87 o 
   4  -5   9      114.08      120.53      5.32 o 
   5  -5   9       89.27      109.89      8.20 o 
   6  -5   9        6.86        9.55      2.91 o 
   7  -5   9        2.87        0.16      1.48 o 
   8  -5   9        8.17        8.21      3.00 o 
  -8  -4   9      122.96      125.97      5.71 o 
  -7  -4   9        6.49        9.51      2.05 o 
  -6  -4   9       30.65       30.11      2.63 o 
  -5  -4   9       31.16       31.95      2.64 o 
  -4  -4   9        0.22        0.39      1.30 o 
  -3  -4   9        7.27       10.51      1.13 o 
  -2  -4   9      521.44      483.35      8.27 o 
  -1  -4   9       17.70       17.36      1.85 o 
   0  -4   9        0.30        3.54      0.66 o 
   1  -4   9       40.76       36.76      1.37 o 
   2  -4   9      348.16      400.41     16.91 o 
   3  -4   9       28.45       29.60      1.21 o 
   4  -4   9       81.87       97.19      6.23 o 
   5  -4   9       81.37       67.41      3.04 o 
   6  -4   9       35.01       32.95      3.65 o 
   7  -4   9       15.03       22.00      2.29 o 
   8  -4   9        8.44        6.75      2.48 o 
  -8  -3   9       65.64       62.99      3.35 o 
  -7  -3   9        8.86        8.28      1.54 o 
  -6  -3   9      149.75      147.53      4.68 o 
  -5  -3   9        0.04        0.62      1.07 o 
  -4  -3   9       44.13       42.92      2.39 o 
  -3  -3   9      834.48      804.68     18.79 o 
  -2  -3   9        0.02        5.29      3.65 o 
  -1  -3   9     1049.54      953.15     13.76 o 
   0  -3   9      367.14      364.66      5.01 o 
   1  -3   9        2.34        4.23      0.90 o 
   2  -3   9       17.67       22.27      1.33 o 
   3  -3   9        0.38        2.27      1.48 o 
   4  -3   9       50.12       43.58      2.34 o 
   5  -3   9       18.96       21.20      1.87 o 
   6  -3   9        0.00        0.31      2.07 o 
   7  -3   9       34.48       31.17      3.70 o 
   8  -3   9        0.04        1.07      1.70 o 
  -9  -2   9        0.12       -0.87      1.87 o 
  -8  -2   9        8.54       18.96      2.51 o 
  -7  -2   9        7.00        7.23      1.99 o 
  -6  -2   9       19.45       10.65      1.55 o 
  -5  -2   9       46.77       42.36      2.86 o 
  -4  -2   9     1039.20     1045.35     18.03 o 
  -3  -2   9      378.08      427.82      6.51 o 
  -2  -2   9      539.83      493.26      6.93 o 
  -1  -2   9     1069.39     1061.16     13.59 o 
   0  -2   9      204.50      186.52      2.69 o 
   1  -2   9      301.55      324.38      5.84 o 
   2  -2   9      114.66      108.19      2.41 o 
   3  -2   9       31.18       22.93      1.55 o 
   4  -2   9      158.66      151.71      4.06 o 
   5  -2   9        2.93        2.35      1.12 o 
   6  -2   9        5.90        3.64      1.87 o 
   7  -2   9        0.64        3.34      2.15 o 
  -9  -1   9        0.83        0.30      1.47 o 
  -8  -1   9      187.92      182.52      7.31 o 
  -7  -1   9      187.39      177.32      4.19 o 
  -6  -1   9       93.33       96.28      3.27 o 
  -5  -1   9      420.10      380.40      6.99 o 
  -4  -1   9      103.63       83.39      1.99 o 
  -3  -1   9      237.47      267.37      6.00 o 
  -2  -1   9      110.05      135.73      3.36 o 
  -1  -1   9       14.60       33.79      1.27 o 
   0  -1   9      452.82      423.53      5.25 o 
   1  -1   9      504.98      456.00      8.84 o 
   2  -1   9       87.05       81.41      1.44 o 
   3  -1   9       96.30       98.13      2.43 o 
   4  -1   9       34.57       48.10      2.03 o 
   5  -1   9       53.33       61.03      2.43 o 
   6  -1   9      134.80      140.00      4.24 o 
   7  -1   9       19.21       18.98      2.89 o 
  -9   0   9        1.81        1.70      1.76 o 
  -8   0   9       16.81       14.98      1.69 o 
  -7   0   9       28.65       26.07      2.73 o 
  -6   0   9       73.33       79.26      2.43 o 
  -5   0   9      505.54      495.95      7.40 o 
  -4   0   9      102.96      112.46      3.18 o 
  -3   0   9        1.13        1.87      0.60 o 
  -2   0   9     1839.55     1826.37     33.61 o 
  -1   0   9      255.40      287.09      5.99 o 
   0   0   9      846.41      748.93     13.42 o 
   1   0   9      834.91      860.97     11.87 o 
   2   0   9      254.15      250.36      3.84 o 
   3   0   9      226.95      246.81      4.57 o 
   4   0   9       53.09       53.55      2.03 o 
   5   0   9       52.13       54.60      2.75 o 
   6   0   9        2.94        3.58      1.91 o 
  -9   1   9       82.13      106.24      4.72 o 
  -8   1   9       42.72       42.04      2.10 o 
  -7   1   9       32.28       45.40      2.15 o 
  -6   1   9       83.70       74.06      2.59 o 
  -5   1   9      318.04      301.44      4.46 o 
  -4   1   9       14.65       21.27      1.10 o 
  -3   1   9       25.84       18.96      0.69 o 
  -2   1   9      772.65      798.19     18.11 o 
  -1   1   9      180.08      163.05      7.90 o 
   0   1   9     1688.65     1777.03     62.08 o 
   1   1   9      729.12      770.16     10.05 o 
   2   1   9        3.41        6.18      1.05 o 
   3   1   9      156.50      174.34      5.92 o 
   4   1   9        3.49        4.12      1.09 o 
   5   1   9       53.60       50.25      2.91 o 
   6   1   9       32.18       29.92      2.79 o 
 -10   2   9       15.51        8.69      1.83 o 
  -9   2   9        4.92        9.31      2.37 o 
  -8   2   9        1.12        1.12      1.40 o 
  -7   2   9      189.02      191.24      5.90 o 
  -6   2   9        6.20        4.78      1.34 o 
  -5   2   9       29.93       21.11      0.94 o 
  -4   2   9       39.75       42.83      1.93 o 
  -3   2   9     1131.10     1123.97     23.92 o 
  -2   2   9      174.54      149.88      5.06 o 
  -1   2   9       35.58       39.19      2.94 o 
   0   2   9      791.67      921.48     25.72 o 
   1   2   9      191.35      202.33      2.35 o 
   2   2   9        4.47        7.95      1.02 o 
   3   2   9       58.64       76.39      2.78 o 
   4   2   9      208.85      210.98      8.10 o 
   5   2   9       44.97       37.68      3.95 o 
 -10   3   9        0.31        0.43      1.44 o 
  -9   3   9        0.53        1.49      1.68 o 
  -8   3   9       20.13       30.42      1.98 o 
  -7   3   9        0.63        0.44      0.93 o 
  -6   3   9      120.99      109.58      2.52 o 
  -5   3   9       14.06        8.58      0.95 o 
  -4   3   9      563.59      568.23      6.54 o 
  -3   3   9     1212.90     1154.46     25.23 o 
  -2   3   9      310.93      405.19     14.99 o 
  -1   3   9      226.28      226.85      6.99 o 
   0   3   9      249.39      311.31      9.22 o 
   1   3   9        9.32       15.39      2.28 o 
   2   3   9        8.01        5.04      0.96 o 
   3   3   9        5.06        2.71      0.90 o 
   4   3   9        5.51        3.97      1.32 o 
   5   3   9       78.04       70.39      4.33 o 
 -10   4   9        3.85        1.83      1.36 o 
  -9   4   9       38.57       53.69      3.68 o 
  -8   4   9      222.47      247.12      5.51 o 
  -7   4   9       20.56       19.10      1.86 o 
  -6   4   9      304.78      325.69      6.26 o 
  -5   4   9       21.85       14.41      0.86 o 
  -4   4   9        7.37        8.46      0.90 o 
  -3   4   9       20.44       15.19      2.23 o 
  -2   4   9       10.30        5.98      2.03 o 
  -1   4   9       52.72       55.40      3.54 o 
   0   4   9       32.45       37.47      3.24 o 
   1   4   9        2.63        2.01      0.84 o 
   2   4   9        1.81        5.02      0.93 o 
   3   4   9       12.22       11.88      2.78 o 
   4   4   9        0.04        0.91      2.23 o 
  -9   5   9      267.25      273.43      6.79 o 
  -8   5   9       26.12       24.35      1.92 o 
  -7   5   9      114.72      130.27      4.42 o 
  -6   5   9       55.64       57.30      2.50 o 
  -5   5   9       76.07       73.68      5.60 o 
  -4   5   9       46.24       41.58      2.83 o 
  -3   5   9      236.80      237.69     11.85 o 
  -2   5   9       75.62       64.92      4.15 o 
  -1   5   9      704.18      732.00     22.79 o 
   0   5   9       19.44       35.85      5.98 o 
   1   5   9       21.21       26.33      5.98 o 
   2   5   9        9.48       10.63      5.98 o 
  -9   6   9        0.86        1.02      1.51 o 
  -8   6   9       42.05       34.52      1.64 o 
  -7   6   9       13.42       19.87      1.39 o 
  -6   6   9        0.13        0.87      0.71 o 
  -5   6   9       49.95       38.64      3.31 o 
  -4   6   9      829.04      796.71     25.62 o 
  -2   6   9      664.56      671.64     21.57 o 
  -1   6   9      172.25      201.63      8.30 o 
   0   6   9        0.37        0.00      2.03 o 
   1   6   9      176.37      195.46     10.23 o 
  -9   7   9        8.92        6.14      1.65 o 
  -8   7   9        4.89        4.37      1.15 o 
  -7   7   9        0.18        1.05      0.71 o 
  -6   7   9        0.25        3.44      1.93 o 
  -5   7   9       16.58       18.53      4.86 o 
  -4   7   9       28.00       23.29      3.04 o 
  -2   7   9       30.04       27.24      3.34 o 
  -1   7   9        5.30        3.54      2.43 o 
  -8   8   9        8.47        9.62      2.73 o 
  -7   8   9       10.09       12.36      4.86 o 
  -6   8   9       25.86       38.08      3.65 o 
  -5   8   9       41.78       33.32      5.67 o 
  -4   8   9        6.98        6.18      2.33 o 
  -3   8   9       14.39       13.37      4.56 o 
  -6   9   9        0.61       -0.81      2.23 o 
  -5   9   9        6.43        4.96      4.25 o 
  -4   9   9        2.10        3.44      2.23 o 
   1 -12  10       16.71       11.02      3.19 o 
   2 -12  10        0.43       -0.81      2.37 o 
   3 -12  10        1.90        1.68      2.38 o 
   4 -12  10        3.60        3.52      2.10 o 
   5 -12  10        0.09        4.05      3.34 o 
  -1 -11  10        7.51        6.62      2.52 o 
   0 -11  10        2.42        2.59      2.04 o 
   1 -11  10        0.01        0.31      1.68 o 
   2 -11  10       11.87        9.35      2.73 o 
   3 -11  10        6.51        1.45      2.15 o 
   4 -11  10        1.55        2.43      2.84 o 
   5 -11  10        1.70        0.20      4.46 o 
   6 -11  10        5.98       10.43      3.85 o 
  -3 -10  10        7.22        8.91      4.35 o 
  -2 -10  10        0.16       -1.72      5.87 o 
  -1 -10  10      143.34      160.74      6.31 o 
   0 -10  10       10.80       27.67      2.82 o 
   1 -10  10       41.41       39.93      7.34 o 
   2 -10  10       22.94       25.17      3.15 o 
   3 -10  10       24.33       22.08      3.65 o 
   4 -10  10        2.92        6.79      2.94 o 
   5 -10  10        0.12        2.33      2.73 o 
   6 -10  10        0.40        4.05      3.04 o 
   7 -10  10       19.75       11.79      3.29 o 
  -4  -9  10       36.19       41.60      3.30 o 
  -3  -9  10        1.81        5.37      3.75 o 
  -2  -9  10       65.20       83.14      6.58 o 
  -1  -9  10      104.20      107.93     53.37 o 
   0  -9  10        8.72       14.16      2.14 o 
   1  -9  10       39.78       45.86      4.51 o 
   2  -9  10        3.39        1.25      1.81 o 
   3  -9  10        3.54        4.66      2.53 o 
   4  -9  10      100.48       97.63      6.08 o 
   5  -9  10        1.67        2.33      2.53 o 
   6  -9  10        8.09       15.43      2.38 o 
   7  -9  10        5.48        1.59      2.58 o 
  -5  -8  10        1.06       -0.61      2.04 o 
  -4  -8  10       15.11       11.73      2.49 o 
  -3  -8  10        0.95        3.08      2.84 o 
  -2  -8  10       47.27       49.05      6.99 o 
  -1  -8  10       13.08       11.68      1.97 o 
   0  -8  10        7.05        2.67      2.63 o 
   1  -8  10       33.82       23.57      2.28 o 
   2  -8  10       11.52        8.51      2.43 o 
   3  -8  10       80.24       52.98     15.60 o 
   4  -8  10      215.24      190.75     19.09 o 
   5  -8  10        5.72        3.53      0.98 o 
   6  -8  10       27.96       26.40      4.46 o 
   7  -8  10        3.92        3.32      1.96 o 
  -6  -7  10       22.53       26.85      2.30 o 
  -5  -7  10        0.75        1.66      1.24 o 
  -4  -7  10        6.37        6.79      2.14 o 
  -3  -7  10        0.06       -0.52      1.01 o 
  -2  -7  10        1.15        0.97      1.12 o 
  -1  -7  10       55.58       71.18      5.37 o 
   0  -7  10       40.09       46.20      2.97 o 
   1  -7  10      170.50      198.13      7.34 o 
   2  -7  10       52.37       61.79      4.51 o 
   3  -7  10       45.33       41.11      1.51 o 
   4  -7  10       20.12       11.31      1.16 o 
   5  -7  10        2.51        0.07      0.73 o 
   6  -7  10       14.52       18.63      5.32 o 
   7  -7  10        2.75        4.61      1.92 o 
   8  -7  10       24.27       21.98      5.12 o 
  -6  -6  10        8.88       10.55      2.34 o 
  -5  -6  10       20.34       21.63      1.76 o 
  -4  -6  10        2.37        3.04      1.27 o 
  -3  -6  10        0.30        0.90      1.47 o 
  -2  -6  10       11.52        9.87      1.02 o 
  -1  -6  10        1.67        2.91      0.91 o 
   0  -6  10       93.12       74.78      2.58 o 
   1  -6  10        4.56        8.39      1.08 o 
   2  -6  10        0.25        1.51      1.37 o 
   3  -6  10       40.25       46.36      1.35 o 
   4  -6  10       17.07        9.35      1.30 o 
   5  -6  10       52.73       66.23      2.81 o 
   6  -6  10        7.14        8.97      2.09 o 
   7  -6  10       46.44       56.17      3.32 o 
   8  -6  10        6.57        7.01      2.65 o 
  -7  -5  10        4.85        3.92      1.60 o 
  -6  -5  10        0.00        0.36      1.77 o 
  -5  -5  10      192.86      214.04      5.09 o 
  -4  -5  10        5.21        5.97      1.67 o 
  -3  -5  10      501.44      510.72     22.79 o 
  -2  -5  10       50.51       45.94      2.43 o 
  -1  -5  10       15.76       17.51      1.04 o 
   0  -5  10       62.94       54.15      1.50 o 
   1  -5  10       65.04       56.90      1.44 o 
   2  -5  10       10.34        5.07      0.84 o 
   3  -5  10       19.94        9.82      1.18 o 
   4  -5  10        2.26        0.82      1.26 o 
   5  -5  10       16.78       20.18      2.73 o 
   6  -5  10        5.44        3.61      1.46 o 
   7  -5  10       15.28       17.40      3.54 o 
   8  -5  10        9.59        2.23      2.53 o 
  -8  -4  10       17.37       24.41      3.95 o 
  -7  -4  10        0.34        0.79      1.99 o 
  -6  -4  10       22.32       20.68      1.87 o 
  -5  -4  10      270.15      289.13      7.07 o 
  -4  -4  10      140.41      126.35      4.96 o 
  -3  -4  10     1938.83     1987.59     47.14 o 
  -2  -4  10        3.05        5.93      1.09 o 
  -1  -4  10       64.00       71.24      2.47 o 
   0  -4  10       26.86       29.95      1.45 o 
   1  -4  10      332.83      316.30      9.06 o 
   2  -4  10       49.58       56.57      2.34 o 
   3  -4  10      172.16      185.67      5.89 o 
   4  -4  10        7.51        2.64      1.07 o 
   5  -4  10       20.35       33.90      3.24 o 
   6  -4  10       17.07       30.97      2.13 o 
   7  -4  10        2.91        3.04      2.92 o 
  -8  -3  10       55.14       64.78      6.87 o 
  -7  -3  10       20.24       25.15      2.23 o 
  -6  -3  10      123.37      125.72      4.08 o 
  -5  -3  10       84.63       76.73      2.52 o 
  -4  -3  10      118.99      129.59      2.82 o 
  -3  -3  10      332.03      345.12      7.81 o 
  -2  -3  10      146.68      124.73      2.49 o 
  -1  -3  10        1.66        0.62      0.56 o 
   0  -3  10      157.69      151.00      2.38 o 
   1  -3  10      879.04      880.57     44.56 o 
   2  -3  10     1118.68     1033.97     21.53 o 
   3  -3  10      147.68      171.91      4.79 o 
   4  -3  10       41.75       41.98      1.92 o 
   5  -3  10       23.69       20.67      1.92 o 
   6  -3  10        0.07        1.16      1.27 o 
   7  -3  10       55.22       57.96      3.28 o 
  -8  -2  10        6.90        8.68      1.77 o 
  -7  -2  10       16.69       11.50      1.68 o 
  -6  -2  10        0.25        0.99      1.38 o 
  -5  -2  10       37.62       43.57      1.79 o 
  -4  -2  10      117.67       97.49      2.57 o 
  -3  -2  10      137.00      119.73      4.76 o 
  -2  -2  10      198.93      203.51      4.49 o 
  -1  -2  10      433.16      376.01      6.65 o 
   0  -2  10       29.96       34.76      1.37 o 
   1  -2  10      868.41      818.11     15.28 o 
   2  -2  10      387.15      380.40      8.33 o 
   3  -2  10       34.81       29.53      2.21 o 
   4  -2  10      106.47       94.68      2.63 o 
   5  -2  10        1.90       -0.58      1.20 o 
   6  -2  10        2.71        0.30      2.26 o 
   7  -2  10        9.47        7.57      4.96 o 
  -9  -1  10        1.42        1.35      1.48 o 
  -8  -1  10        1.82        1.81      1.54 o 
  -7  -1  10        6.88        4.77      1.56 o 
  -6  -1  10        0.07        1.08      1.13 o 
  -5  -1  10        2.36        1.49      0.98 o 
  -4  -1  10      452.91      460.01     10.45 o 
  -3  -1  10      113.69      123.63      4.40 o 
  -2  -1  10     1896.69     1915.36     34.26 o 
  -1  -1  10      275.39      250.13      5.13 o 
   0  -1  10      145.76      172.67      4.84 o 
   1  -1  10        0.05        0.11      0.85 o 
   2  -1  10       41.68       42.21      1.66 o 
   3  -1  10        0.45       -0.05      0.66 o 
   4  -1  10        0.64        1.19      1.10 o 
   5  -1  10       25.75       30.14      3.90 o 
   6  -1  10      231.23      243.65      6.49 o 
  -9   0  10        8.69        5.62      3.00 o 
  -8   0  10       13.99        8.28      1.74 o 
  -7   0  10      128.15      131.04      4.10 o 
  -6   0  10        6.97        5.56      1.22 o 
  -5   0  10        4.02        1.75      0.74 o 
  -4   0  10        2.56        1.26      0.58 o 
  -3   0  10        3.72        6.82      1.13 o 
  -2   0  10       11.37       14.16      0.62 o 
  -1   0  10       83.33       87.90      3.54 o 
   0   0  10       12.56        5.93      0.80 o 
   1   0  10        1.00        0.75      0.86 o 
   2   0  10        0.73        3.10      0.62 o 
   3   0  10      581.01      553.35     11.44 o 
   4   0  10        4.79        5.82      1.19 o 
   5   0  10      179.51      181.46      6.83 o 
   6   0  10       22.05       24.01      2.09 o 
  -9   1  10        1.89        4.80      1.81 o 
  -8   1  10        3.61        4.39      1.48 o 
  -7   1  10      118.48      130.66      3.10 o 
  -6   1  10       16.47       18.13      1.75 o 
  -5   1  10      699.79      735.25     12.70 o 
  -4   1  10        0.90       -0.24      0.38 o 
  -3   1  10       10.97       10.09      0.89 o 
  -2   1  10       57.45       84.16      4.15 o 
  -1   1  10       66.70       48.00      2.94 o 
   0   1  10        0.56       -1.11      1.72 o 
   1   1  10        3.49        1.31      0.43 o 
   2   1  10       44.47       33.83      2.12 o 
   3   1  10        0.01        0.35      0.81 o 
   4   1  10        2.73        2.50      0.96 o 
   5   1  10       38.99       41.19      3.54 o 
  -9   2  10      126.56      129.49      4.02 o 
  -8   2  10       55.23       47.30      2.41 o 
  -7   2  10       45.16       48.46      2.76 o 
  -6   2  10       53.82       51.62      2.06 o 
  -5   2  10      227.93      230.18      3.27 o 
  -4   2  10       97.66       90.29      1.29 o 
  -3   2  10        0.91        0.75      1.32 o 
  -2   2  10        1.43        0.41      1.72 o 
  -1   2  10       67.65       72.61      3.85 o 
   0   2  10       45.87       59.75      3.75 o 
   1   2  10        0.77        0.81      3.14 o 
   2   2  10      113.52      133.56      2.46 o 
   3   2  10        0.51        0.80      0.71 o 
   4   2  10       24.44       32.14      2.13 o 
   5   2  10        9.33        7.32      1.35 o 
  -9   3  10      199.80      211.44      7.32 o 
  -8   3  10       46.38       47.93      3.14 o 
  -7   3  10      147.69      157.27      4.07 o 
  -6   3  10      342.81      365.03      6.98 o 
  -5   3  10        5.09        8.32      0.79 o 
  -4   3  10      341.06      318.67      7.83 o 
  -3   3  10      180.13      172.15      5.67 o 
  -2   3  10      390.84      339.26     13.67 o 
  -1   3  10      283.02      283.97      9.01 o 
   0   3  10       60.90       45.67      3.75 o 
   1   3  10      225.44      225.53     12.15 o 
   2   3  10        0.61        1.29      0.67 o 
   3   3  10       15.46       16.65      1.24 o 
   4   3  10        7.45        3.75      2.23 o 
  -9   4  10       19.23       14.87      1.73 o 
  -8   4  10       18.42       18.98      1.88 o 
  -7   4  10        0.41        2.65      1.34 o 
  -6   4  10      212.50      217.48      4.25 o 
  -5   4  10       65.11       52.90      2.66 o 
  -4   4  10      717.57      728.27     20.41 o 
  -3   4  10      230.05      231.20      8.20 o 
  -2   4  10       36.66       28.25      5.37 o 
  -1   4  10        0.47       -0.91      2.33 o 
   0   4  10       76.94       99.55      5.27 o 
   1   4  10       52.61       55.29      4.66 o 
   2   4  10        6.72        1.42      2.94 o 
   3   4  10       16.14       29.67      4.25 o 
  -9   5  10       16.30       15.60      1.89 o 
  -8   5  10        9.63        6.42      1.35 o 
  -7   5  10        5.90       10.38      1.15 o 
  -6   5  10       40.21       34.88      1.89 o 
  -5   5  10        1.67        1.15      0.58 o 
  -4   5  10      481.29      483.58     15.49 o 
  -3   5  10        9.87        8.91      2.53 o 
  -2   5  10       24.35       32.61      4.15 o 
  -1   5  10       10.88        4.25      2.53 o 
   0   5  10       96.05       74.13      5.16 o 
   1   5  10      171.17      159.30      9.62 o 
   2   5  10       44.62       48.31      5.27 o 
  -9   6  10        0.09        2.30      1.64 o 
  -8   6  10        0.34        0.52      1.20 o 
  -7   6  10        2.96        3.09      1.33 o 
  -6   6  10       54.25       65.10      3.18 o 
  -5   6  10       14.66        9.23      2.19 o 
  -4   6  10       38.95       45.47      3.85 o 
  -3   6  10        3.83        8.61      4.46 o 
  -2   6  10       43.34       44.46      3.95 o 
  -1   6  10       12.91        5.57      2.63 o 
   0   6  10       35.82       31.39      4.66 o 
  -8   7  10        5.03        2.73      2.53 o 
  -7   7  10       29.03       37.57      3.75 o 
  -6   7  10        0.36       -1.54      1.54 o 
  -5   7  10        1.72        0.41      1.92 o 
  -4   7  10        1.20        1.01      2.03 o 
  -3   7  10        2.26        2.43      3.75 o 
  -2   7  10       43.52       49.62      6.99 o 
  -7   8  10        0.08        0.91      2.23 o 
  -6   8  10       17.52       19.75      6.08 o 
  -5   8  10       41.16       44.05      4.05 o 
  -4   8  10        2.56       -0.30      2.03 o 
  -3   8  10        1.66        0.41      2.03 o 
   2 -12  11        5.34        6.46      2.90 o 
   3 -12  11        5.65        2.42      2.07 o 
  -1 -11  11        1.25        2.19      3.86 o 
   0 -11  11        4.89        4.04      2.75 o 
   1 -11  11       10.05        7.76      2.85 o 
   2 -11  11       23.18       37.04      4.41 o 
   3 -11  11       12.27       15.90      7.14 o 
   4 -11  11       25.65       28.25      4.46 o 
   5 -11  11       18.62       20.05      7.39 o 
  -2 -10  11        0.33        4.35      6.28 o 
  -1 -10  11       14.39       16.16      4.41 o 
   0 -10  11        0.13        0.09      4.05 o 
   1 -10  11      121.67      166.23      9.23 o 
   2 -10  11       94.49      101.09     11.95 o 
   3 -10  11        0.73        0.51      1.57 o 
   4 -10  11       85.67      119.60     11.55 o 
   5 -10  11       21.62       26.33      4.15 o 
   6 -10  11        4.15        2.08      3.62 o 
  -3  -9  11        0.00        3.75      6.08 o 
  -2  -9  11        2.37        1.11      2.84 o 
  -1  -9  11        0.09        2.63      2.58 o 
   0  -9  11        4.95        7.47      2.42 o 
   1  -9  11      200.06      198.82      7.22 o 
   2  -9  11        8.48       14.89      9.17 o 
   3  -9  11       16.93       18.63      5.87 o 
   4  -9  11        0.66        5.16      2.63 o 
   5  -9  11        6.62       10.13      3.04 o 
   6  -9  11        0.22        0.61      2.43 o 
   7  -9  11        0.04        0.77      2.16 o 
  -4  -8  11        1.03        0.46      1.77 o 
  -3  -8  11       30.52       33.12      1.68 o 
  -2  -8  11        7.82        4.69      0.87 o 
  -1  -8  11       12.47        8.19      2.91 o 
   0  -8  11       10.62       10.50      1.83 o 
   1  -8  11       30.45       32.37      2.29 o 
   2  -8  11        0.23       -1.01      1.53 o 
   3  -8  11        2.51       -0.08      0.58 o 
   4  -8  11       12.24       14.89      1.28 o 
   5  -8  11        1.84        1.53      2.13 o 
   6  -8  11       65.15       61.90      4.61 o 
   7  -8  11        2.24       -0.20      1.99 o 
  -5  -7  11       23.11       25.23      2.99 o 
  -4  -7  11        0.16       -0.36      1.11 o 
  -3  -7  11       98.69       93.41      3.01 o 
  -2  -7  11       34.27       30.93      1.41 o 
  -1  -7  11        0.00        0.04      0.54 o 
   0  -7  11       45.90       40.27      4.25 o 
   1  -7  11       41.11       35.33      3.80 o 
   2  -7  11       16.05       19.87      0.85 o 
   3  -7  11       31.74       32.84      1.67 o 
   4  -7  11        0.07        0.57      0.69 o 
   5  -7  11       21.04       34.80      1.99 o 
   6  -7  11       15.21       15.60      2.13 o 
   7  -7  11        0.07        0.38      2.84 o 
  -6  -6  11       25.13       28.37      3.68 o 
  -5  -6  11      103.38      103.58      3.16 o 
  -4  -6  11       14.68       15.05      1.70 o 
  -3  -6  11       47.33       43.19      6.48 o 
  -2  -6  11       21.44       23.68      2.28 o 
  -1  -6  11       15.82       13.77      0.89 o 
   0  -6  11      180.70      192.77     15.19 o 
   1  -6  11        0.21       -0.19      0.50 o 
   2  -6  11       40.00       37.65      1.26 o 
   3  -6  11       44.10       35.88      1.93 o 
   4  -6  11       64.00       65.33      2.14 o 
   5  -6  11       17.74       15.83      1.39 o 
   6  -6  11        1.88        1.77      1.46 o 
   7  -6  11       33.09       29.27      4.54 o 
  -7  -5  11        1.15        0.98      1.63 o 
  -6  -5  11      127.45      126.32      4.44 o 
  -5  -5  11       63.12       62.72      3.04 o 
  -4  -5  11        7.97        7.62      2.11 o 
  -3  -5  11       82.03       72.49      2.93 o 
  -2  -5  11        2.36        1.30      0.89 o 
  -1  -5  11      350.71      325.90      5.47 o 
   0  -5  11      511.36      512.87     12.74 o 
   1  -5  11        5.17        5.87      0.83 o 
   2  -5  11      614.41      623.98     14.99 o 
   3  -5  11       73.38       94.14      4.05 o 
   4  -5  11        5.50       10.16      1.53 o 
   5  -5  11        0.80        1.84      1.61 o 
   6  -5  11       12.47        7.98      2.12 o 
   7  -5  11       10.47        9.45      2.39 o 
  -7  -4  11       18.18       21.37      2.41 o 
  -6  -4  11       17.45       11.27      1.86 o 
  -5  -4  11        9.01        7.94      1.27 o 
  -4  -4  11       29.80       23.76      2.97 o 
  -3  -4  11      166.92      200.49      4.76 o 
  -2  -4  11        0.27        1.02      0.88 o 
  -1  -4  11      538.78      558.90      7.50 o 
   0  -4  11       42.55       39.46      1.55 o 
   1  -4  11      371.59      417.05     12.25 o 
   2  -4  11      260.02      291.63      9.52 o 
   3  -4  11       32.24       27.11      2.28 o 
   4  -4  11        3.55        0.54      1.11 o 
   5  -4  11        0.29        0.43      1.87 o 
   6  -4  11       18.49       15.88      1.90 o 
   7  -4  11       48.14       47.97      3.44 o 
  -8  -3  11        4.78        3.75      1.85 o 
  -7  -3  11        1.19       -0.80      1.42 o 
  -6  -3  11       63.44       65.45      4.89 o 
  -5  -3  11       28.00       33.67      2.33 o 
  -4  -3  11       16.78        9.81      1.19 o 
  -3  -3  11       17.09       13.29      3.09 o 
  -2  -3  11       24.45       24.58      1.29 o 
  -1  -3  11        1.87        3.92      0.86 o 
   0  -3  11      176.67      170.65      3.01 o 
   1  -3  11       19.74       15.39      1.22 o 
   2  -3  11      139.28      142.83      5.87 o 
   3  -3  11       63.13       67.67      3.26 o 
   4  -3  11       72.41       62.88      2.54 o 
   5  -3  11        9.65        9.58      1.87 o 
   6  -3  11      109.53       97.74      7.85 o 
   7  -3  11       80.15       94.79      8.61 o 
  -8  -2  11       17.03       24.12      5.41 o 
  -7  -2  11       78.24       89.44      6.07 o 
  -6  -2  11       15.36       15.13      2.54 o 
  -5  -2  11        2.33        1.73      1.17 o 
  -4  -2  11      359.77      356.90     11.45 o 
  -3  -2  11       17.73       19.16      1.70 o 
  -2  -2  11       96.18      103.57      2.91 o 
  -1  -2  11      125.54      134.71      2.19 o 
   0  -2  11      228.55      206.71      7.59 o 
   1  -2  11      133.83      146.53      8.51 o 
   2  -2  11      225.49      234.79      8.35 o 
   3  -2  11       77.44       98.26      2.34 o 
   4  -2  11      256.29      275.16      9.32 o 
   5  -2  11       31.00       32.25      5.32 o 
   6  -2  11        3.31        4.53      1.63 o 
  -8  -1  11        0.82        0.49      1.22 o 
  -7  -1  11      185.24      194.29      4.83 o 
  -6  -1  11        3.81        5.79      1.49 o 
  -5  -1  11        4.45        4.43      0.97 o 
  -4  -1  11       86.18       70.29      2.22 o 
  -3  -1  11      118.12      134.70      3.34 o 
  -2  -1  11      403.99      391.92      6.77 o 
  -1  -1  11       52.36       41.15      0.92 o 
   0  -1  11      281.62      301.76      5.12 o 
   1  -1  11      269.52      299.96     10.03 o 
   2  -1  11        2.15        2.13      0.80 o 
   3  -1  11       16.79       20.78      2.06 o 
   4  -1  11       21.04       21.03      1.34 o 
   5  -1  11       46.02       39.40      2.09 o 
   6  -1  11        9.16        6.26      2.00 o 
  -9   0  11        9.83       13.22      2.12 o 
  -8   0  11       33.96       41.27      3.31 o 
  -7   0  11      114.39      110.53      4.70 o 
  -6   0  11       21.11       20.56      1.29 o 
  -5   0  11       38.43       30.81      1.91 o 
  -4   0  11       59.16       67.58      2.21 o 
  -3   0  11      823.50      801.27     12.00 o 
  -2   0  11     2034.82     1831.72     40.01 o 
  -1   0  11        1.62        3.04      3.14 o 
   0   0  11        7.85        3.54      1.82 o 
   1   0  11       36.99       24.40      2.08 o 
   2   0  11       18.80       16.92      1.74 o 
   3   0  11       59.22       61.20      3.17 o 
   4   0  11       16.98       20.72      3.75 o 
   5   0  11       26.28       21.11      2.17 o 
  -9   1  11        3.68        1.70      1.63 o 
  -8   1  11        6.62        4.37      2.50 o 
  -7   1  11       12.87       16.19      1.79 o 
  -6   1  11       18.22       17.36      2.16 o 
  -5   1  11       37.73       33.67      3.23 o 
  -4   1  11      217.04      236.02      3.73 o 
  -3   1  11      429.60      417.69     14.99 o 
  -2   1  11      549.45      615.43     21.77 o 
  -1   1  11       24.49       18.53      2.43 o 
   0   1  11      562.12      657.56     24.81 o 
   1   1  11       16.19       17.42      2.63 o 
   2   1  11        3.31        0.96      0.44 o 
   3   1  11        0.76        0.11      0.81 o 
   4   1  11       59.95       58.32      5.32 o 
   5   1  11       12.77       16.05      1.58 o 
  -9   2  11        1.48        0.28      1.36 o 
  -8   2  11      137.80      154.93      4.09 o 
  -7   2  11       15.97       16.55      1.43 o 
  -6   2  11      187.02      179.08      4.41 o 
  -5   2  11       84.72      103.85      3.04 o 
  -4   2  11        1.60        0.15      0.87 o 
  -3   2  11       51.03       61.25      2.54 o 
  -2   2  11        0.61        3.24      1.82 o 
  -1   2  11        1.60        5.57      3.75 o 
   0   2  11       37.27       35.75      3.24 o 
   1   2  11        8.37        9.52      2.63 o 
   2   2  11       35.74       34.19      3.90 o 
   3   2  11        3.66        5.00      1.42 o 
   4   2  11       22.12       27.55      4.25 o 
  -9   3  11       17.43       18.38      2.49 o 
  -8   3  11       97.77       92.14      3.25 o 
  -7   3  11       20.77       27.99      1.48 o 
  -6   3  11      212.58      191.87      3.38 o 
  -5   3  11       54.53       46.43      2.77 o 
  -4   3  11        8.14        8.42      1.86 o 
  -3   3  11       24.33       22.38      2.94 o 
  -2   3  11       10.52        4.66      2.23 o 
  -1   3  11      641.41      647.84     20.05 o 
   0   3  11       21.62       25.52      3.34 o 
   1   3  11      164.62      186.75      8.20 o 
   2   3  11      153.73      186.85      9.22 o 
   3   3  11       31.58       24.71      7.70 o 
  -9   4  11       45.53       54.40      2.65 o 
  -8   4  11       31.54       28.30      1.52 o 
  -7   4  11        0.87        0.69      0.85 o 
  -6   4  11      142.49      156.36      6.59 o 
  -5   4  11       44.90       50.15      3.34 o 
  -4   4  11       24.75       27.43      3.80 o 
  -3   4  11        0.55       -2.33      2.33 o 
  -2   4  11      287.31      296.02     15.60 o 
  -1   4  11      104.91      138.24      6.68 o 
   0   4  11        5.85        5.98      2.84 o 
   1   4  11      328.45      402.05     17.01 o 
   2   4  11      125.87      144.21     13.87 o 
  -8   5  11       14.89       14.09      1.72 o 
  -7   5  11       35.46       31.08      3.39 o 
  -6   5  11        1.64        0.01      2.58 o 
  -5   5  11        6.50        7.50      1.79 o 
  -4   5  11       54.10       53.78      3.95 o 
  -3   5  11       19.68       12.46      2.73 o 
  -2   5  11        7.72        6.79      4.66 o 
  -1   5  11        0.00        0.30      2.13 o 
   0   5  11      126.38      126.69      7.80 o 
   1   5  11        2.40       -2.33      5.47 o 
  -8   6  11        6.24        2.63      4.66 o 
  -7   6  11       24.65       40.10      6.79 o 
  -6   6  11        7.30        7.58      2.63 o 
  -5   6  11        2.33        1.22      3.65 o 
  -4   6  11        0.08        1.72      2.13 o 
  -3   6  11       66.32       73.12      4.66 o 
  -2   6  11        1.81        1.62      4.05 o 
  -1   6  11        1.46        1.01      4.15 o 
  -7   7  11       14.01       14.58      5.98 o 
  -6   7  11       27.14       26.43      6.68 o 
  -5   7  11       23.19       24.00      3.54 o 
  -4   7  11        3.59        7.29      2.73 o 
  -3   7  11        5.91        3.04      2.43 o 
   0 -11  12        5.02        2.17      2.50 o 
   1 -11  12        0.56        2.12      1.97 o 
   2 -11  12        0.37        4.95      2.11 o 
   3 -11  12        2.68        2.48      1.93 o 
   4 -11  12       12.44        9.22      5.98 o 
  -2 -10  12        0.18        1.98      2.46 o 
  -1 -10  12        0.14       -0.49      2.43 o 
   0 -10  12        3.61       11.48      2.79 o 
   1 -10  12        5.19        2.08      2.48 o 
   2 -10  12        2.33        3.75      1.86 o 
   3 -10  12        6.00        6.52      2.35 o 
   4 -10  12       26.92       18.63      3.75 o 
   5 -10  12        6.39        5.57      5.37 o 
  -3  -9  12        0.45        2.53      5.77 o 
  -2  -9  12        4.33       12.25      3.54 o 
  -1  -9  12        5.91       10.82      2.65 o 
   0  -9  12       17.04       20.20      4.11 o 
   1  -9  12        1.26        0.45      1.92 o 
   2  -9  12        3.98        0.75      2.57 o 
   3  -9  12        3.47        3.54      2.43 o 
   4  -9  12        2.55        2.84      4.25 o 
   5  -9  12        1.64       -0.91      2.33 o 
   6  -9  12        1.52        2.23      4.76 o 
  -4  -8  12        2.19        1.18      1.37 o 
  -3  -8  12        0.03        0.39      1.53 o 
  -2  -8  12        2.17        1.44      1.24 o 
  -1  -8  12        9.99       11.36      2.35 o 
   0  -8  12       89.27       70.26      6.99 o 
   1  -8  12       92.19       83.99      5.27 o 
   2  -8  12       14.78       18.69      1.89 o 
   3  -8  12        8.16        1.73      1.16 o 
   4  -8  12       11.19        7.46      1.42 o 
   5  -8  12        2.36        2.67      0.85 o 
   6  -8  12       17.14       25.05      1.89 o 
  -5  -7  12        0.08        1.30      1.57 o 
  -4  -7  12       36.43       39.47      3.09 o 
  -3  -7  12       97.22       92.23      4.44 o 
  -2  -7  12      214.25      227.43     17.12 o 
  -1  -7  12        0.65        0.02      0.85 o 
   0  -7  12       56.33       67.42      6.84 o 
   1  -7  12       72.31       73.01      4.20 o 
   2  -7  12        9.47       12.80      2.38 o 
   3  -7  12       58.03       38.83      1.47 o 
   4  -7  12        1.28        1.16      1.19 o 
   5  -7  12        0.11        0.91      1.06 o 
   6  -7  12        5.89        3.46      1.17 o 
  -6  -6  12        0.30        1.31      1.75 o 
  -5  -6  12        5.21        2.12      1.50 o 
  -4  -6  12        0.09        0.59      1.16 o 
  -3  -6  12      375.57      356.58     10.72 o 
  -2  -6  12      238.85      231.45     13.62 o 
  -1  -6  12       28.63       39.88      1.55 o 
   0  -6  12       19.13       15.10      3.01 o 
   1  -6  12        7.92        9.50      1.00 o 
   2  -6  12       59.35       47.96      2.87 o 
   3  -6  12       36.38       33.52      2.94 o 
   4  -6  12        4.63        4.46      1.10 o 
   5  -6  12       38.70       55.24      2.95 o 
   6  -6  12        0.78        2.05      1.97 o 
  -6  -5  12        6.15        6.64      2.27 o 
  -5  -5  12       19.12       17.63      2.20 o 
  -4  -5  12       63.13       61.32      3.47 o 
  -3  -5  12       58.12       59.74      2.34 o 
  -2  -5  12       81.97       70.67      5.11 o 
  -1  -5  12       23.28       29.22      1.71 o 
   0  -5  12        0.73        1.18      0.63 o 
   1  -5  12       17.75       19.41      1.17 o 
   2  -5  12      466.29      422.60     19.04 o 
   3  -5  12        0.00        1.27      1.24 o 
   4  -5  12      143.73      142.17      6.30 o 
   5  -5  12       46.27       43.72      2.40 o 
   6  -5  12        2.70        2.85      1.48 o 
  -7  -4  12       16.38       17.96      2.89 o 
  -6  -4  12        6.13        9.92      1.54 o 
  -5  -4  12        2.80        1.93      1.03 o 
  -4  -4  12       19.28       24.25      6.13 o 
  -3  -4  12       28.37       24.33      2.11 o 
  -2  -4  12       32.52       30.72      1.80 o 
  -1  -4  12       42.39       41.61      1.86 o 
   0  -4  12        7.05        5.38      0.80 o 
   1  -4  12      103.94       93.53      3.76 o 
   2  -4  12      150.20      138.23      6.99 o 
   3  -4  12       21.55       22.46      3.80 o 
   4  -4  12      143.10      116.40     10.54 o 
   5  -4  12       22.00       26.29      5.01 o 
   6  -4  12        4.07        3.90      2.08 o 
  -7  -3  12       38.63       37.58      2.32 o 
  -6  -3  12        0.01        0.85      1.62 o 
  -5  -3  12        1.82        2.41      1.18 o 
  -4  -3  12        0.63       -0.46      1.89 o 
  -3  -3  12       38.11       41.36      1.83 o 
  -2  -3  12        3.42        8.12      1.68 o 
  -1  -3  12       28.73       35.51      1.94 o 
   0  -3  12        8.59        7.90      0.65 o 
   1  -3  12       26.81       36.35      4.00 o 
   2  -3  12        4.20       10.41      1.92 o 
   3  -3  12        1.59        4.31      1.35 o 
   4  -3  12        2.36        0.93      1.04 o 
   5  -3  12       26.35       36.34      3.38 o 
   6  -3  12       82.91       80.73      3.65 o 
  -8  -2  12       30.28       19.41      4.52 o 
  -7  -2  12        0.21        0.32      1.40 o 
  -6  -2  12        9.98       10.57      1.87 o 
  -5  -2  12       57.57       57.61      1.88 o 
  -4  -2  12       84.98       83.77      3.37 o 
  -3  -2  12        0.23        0.67      0.89 o 
  -2  -2  12      132.60      122.49      2.34 o 
  -1  -2  12        2.22        1.20      0.61 o 
   0  -2  12        7.63        5.15      0.81 o 
   1  -2  12       69.54       75.78     12.00 o 
   2  -2  12        2.57        1.29      0.78 o 
   3  -2  12       52.27       42.70      2.40 o 
   4  -2  12       16.79       17.05      1.35 o 
   5  -2  12       30.66       32.30      4.00 o 
   6  -2  12        7.69        2.67      1.64 o 
  -8  -1  12        1.76        3.69      2.17 o 
  -7  -1  12        5.13        4.08      1.32 o 
  -6  -1  12       32.45       39.81      1.95 o 
  -5  -1  12      456.91      483.07      9.41 o 
  -4  -1  12      201.71      208.38      5.32 o 
  -3  -1  12      198.28      217.38      4.07 o 
  -2  -1  12       26.49       20.30      1.54 o 
  -1  -1  12       84.20       68.30      3.21 o 
   0  -1  12       28.71       22.09      1.05 o 
   1  -1  12        0.39        0.76      0.57 o 
   2  -1  12        0.43       -0.12      1.22 o 
   3  -1  12       83.06       95.05      3.69 o 
   4  -1  12        0.69        0.23      0.89 o 
   5  -1  12        1.20        2.02      1.43 o 
  -8   0  12      143.20      141.45      5.88 o 
  -7   0  12       18.20       15.83      3.02 o 
  -6   0  12       29.73       27.89      1.96 o 
  -5   0  12      142.65      147.25      5.83 o 
  -4   0  12        0.06        1.60      0.80 o 
  -3   0  12      362.53      364.02      6.21 o 
  -2   0  12       57.89       59.45      3.65 o 
  -1   0  12        0.04        0.41      2.84 o 
   0   0  12      161.10      184.32      6.89 o 
   1   0  12        1.27        0.64      0.31 o 
   2   0  12      177.81      183.42     10.68 o 
   3   0  12       57.40       53.56      4.04 o 
   4   0  12        0.71        0.09      0.91 o 
   5   0  12       16.49       10.53      3.34 o 
  -8   1  12      221.34      222.70      6.25 o 
  -7   1  12       17.85       13.81      1.39 o 
  -6   1  12        6.23        5.27      0.94 o 
  -5   1  12       52.45       54.08      1.86 o 
  -4   1  12       29.34       19.40      1.92 o 
  -3   1  12        2.40        2.89      1.43 o 
  -2   1  12       62.50       42.13      3.14 o 
  -1   1  12       19.39       24.31      2.94 o 
   0   1  12      210.79      206.19      7.60 o 
   1   1  12       50.34       60.46      7.09 o 
   2   1  12       64.30       50.43      5.22 o 
   3   1  12       46.83       52.26      5.06 o 
   4   1  12       13.18       16.81      3.75 o 
  -8   2  12       46.66       41.96      3.79 o 
  -7   2  12        1.23        1.64      0.92 o 
  -6   2  12       36.29       31.22      1.24 o 
  -5   2  12      138.95      133.56      6.59 o 
  -4   2  12       61.59       67.09      3.22 o 
  -3   2  12      423.95      410.05     13.17 o 
  -2   2  12       91.06      100.26      4.96 o 
  -1   2  12       66.29       57.73      4.25 o 
   0   2  12       78.97       82.84      7.90 o 
   1   2  12       44.82       63.90      7.70 o 
   2   2  12       19.75       23.09      7.39 o 
   3   2  12        8.14        6.68      3.54 o 
  -8   3  12        3.72        0.67      1.57 o 
  -7   3  12        0.87        2.28      0.92 o 
  -6   3  12       19.76       14.91      2.45 o 
  -5   3  12        2.78        3.86      2.04 o 
  -4   3  12      137.39      120.39      4.15 o 
  -3   3  12       89.20      106.03      5.37 o 
  -2   3  12       86.29       65.42      4.66 o 
  -1   3  12      157.14      193.43      8.30 o 
   0   3  12        7.09        5.37      4.66 o 
   1   3  12       29.32       13.27      7.29 o 
   2   3  12       42.60       33.52      5.37 o 
  -8   4  12        0.62        0.81      1.77 o 
  -7   4  12        4.84        8.20      3.14 o 
  -6   4  12       88.29       86.43      4.18 o 
  -5   4  12        0.11        1.13      1.87 o 
  -4   4  12       44.60       50.53      6.79 o 
  -3   4  12        6.70        5.98      2.53 o 
  -2   4  12       57.51       64.00      4.66 o 
  -1   4  12       10.04       16.71      5.67 o 
   0   4  12       13.41       16.00      6.99 o 
   1   4  12       57.25       48.10      5.27 o 
  -8   5  12        0.50        0.51      2.53 o 
  -7   5  12       82.07       91.75      6.38 o 
  -6   5  12        8.09        6.12      2.04 o 
  -5   5  12        1.92        4.59      2.03 o 
  -4   5  12        0.03       -0.10      1.92 o 
  -3   5  12        6.02        9.22      2.84 o 
  -2   5  12       36.63       42.94      4.35 o 
  -1   5  12        2.54        4.56      4.96 o 
   0   5  12        1.88        3.34      2.94 o 
  -7   6  12        0.22        1.52      2.73 o 
  -6   6  12        6.96       10.90      2.33 o 
  -5   6  12        5.50        7.49      4.96 o 
  -4   6  12        6.74        7.49      2.84 o 
  -3   6  12        1.61        0.51      2.23 o 
  -5   7  12       85.01       83.04      6.58 o 
  -4   7  12        8.84       14.08      3.54 o 
   1 -11  13        1.31        3.75      3.04 o 
   2 -11  13        0.13        2.37      4.51 o 
   3 -11  13        0.84        2.95      1.97 o 
  -1 -10  13       10.42        6.91      2.71 o 
   0 -10  13        0.08        2.93      1.86 o 
   1 -10  13       31.05       32.81      2.90 o 
   2 -10  13        2.05        2.05      3.04 o 
   3 -10  13        0.22        0.16      1.46 o 
   4 -10  13        0.67       -0.10      3.95 o 
  -3  -9  13        4.58        0.71      3.14 o 
  -2  -9  13       56.60       57.74      7.09 o 
  -1  -9  13        4.68        2.99      1.79 o 
   0  -9  13        1.83        0.94      1.86 o 
   1  -9  13        1.80       -1.47      1.85 o 
   2  -9  13        0.09       -0.87      1.47 o 
   3  -9  13        1.43        5.16      4.46 o 
   4  -9  13        3.97        3.24      2.53 o 
   5  -9  13        0.64        0.41      3.95 o 
  -4  -8  13       17.83       14.39      1.87 o 
  -3  -8  13       16.95       18.39      3.65 o 
  -2  -8  13       29.63       24.48      1.80 o 
  -1  -8  13        1.51        0.67      1.43 o 
   0  -8  13        6.73        8.82      1.71 o 
   1  -8  13        8.41       10.62      4.05 o 
   2  -8  13       44.70       56.39      4.48 o 
   3  -8  13       66.14       64.37      2.36 o 
   4  -8  13       10.01        7.85      2.58 o 
   5  -8  13        7.50        6.21      1.55 o 
   6  -8  13        6.36        5.35      1.19 o 
  -5  -7  13       51.58       50.27      2.88 o 
  -4  -7  13        1.48        2.33      1.28 o 
  -3  -7  13       23.78       28.07      4.15 o 
  -2  -7  13        8.00        9.66      1.63 o 
  -1  -7  13        6.91        9.70      1.89 o 
   0  -7  13        8.70        5.70      1.75 o 
   1  -7  13        4.18        2.60      0.79 o 
   2  -7  13      158.88      152.44      3.61 o 
   3  -7  13      144.06      155.23      5.62 o 
   4  -7  13        2.05        3.15      1.32 o 
   5  -7  13        7.32        9.90      1.33 o 
   6  -7  13       21.71       23.47      2.11 o 
  -5  -6  13        1.86       -0.76      1.54 o 
  -4  -6  13        2.32        3.88      1.41 o 
  -3  -6  13        7.41        4.70      1.25 o 
  -2  -6  13       17.59       24.47      1.59 o 
  -1  -6  13        7.40        2.41      1.43 o 
   0  -6  13        1.83        1.42      0.74 o 
   1  -6  13      157.69      174.44      7.37 o 
   2  -6  13      118.06      119.93      6.28 o 
   3  -6  13       36.63       35.25      2.25 o 
   4  -6  13        0.50        0.60      1.35 o 
   5  -6  13        2.78        4.64      1.52 o 
   6  -6  13        4.93        3.36      1.74 o 
  -6  -5  13        9.52        9.03      1.94 o 
  -5  -5  13        3.51        4.26      2.23 o 
  -4  -5  13        0.17       -0.93      2.13 o 
  -3  -5  13        0.31        0.69      1.07 o 
  -2  -5  13       10.84        8.24      1.02 o 
  -1  -5  13        2.33        1.94      0.84 o 
   0  -5  13        5.45        3.40      0.80 o 
   1  -5  13       20.13       20.88      1.04 o 
   2  -5  13        0.44        2.96      1.10 o 
   3  -5  13        0.15        0.62      1.27 o 
   4  -5  13       16.63       18.97      1.67 o 
   5  -5  13        5.01        3.23      1.27 o 
   6  -5  13       11.82        9.66      1.45 o 
  -7  -4  13        5.57        5.87      1.75 o 
  -6  -4  13       28.70       30.23      2.25 o 
  -5  -4  13       12.21       10.22      1.82 o 
  -4  -4  13       27.81       25.73      1.97 o 
  -3  -4  13        2.13        3.07      2.06 o 
  -2  -4  13        7.85        5.22      0.92 o 
  -1  -4  13        2.53        1.93      0.93 o 
   0  -4  13       39.43       36.11      2.66 o 
   1  -4  13        0.12        0.50      0.99 o 
   2  -4  13        8.55       12.46      1.18 o 
   3  -4  13        6.45        1.92      1.82 o 
   4  -4  13       62.25       85.30      4.89 o 
   5  -4  13        1.08        0.91      1.26 o 
  -7  -3  13       68.01       73.76      3.44 o 
  -6  -3  13      147.41      156.70      4.62 o 
  -5  -3  13       46.67       49.59      2.71 o 
  -4  -3  13       72.56       80.51      3.65 o 
  -3  -3  13        1.62       -0.47      0.96 o 
  -2  -3  13      184.24      179.25      6.56 o 
  -1  -3  13      123.83      114.54      2.62 o 
   0  -3  13        5.36        5.53      0.69 o 
   1  -3  13       25.34       25.09      2.38 o 
   2  -3  13        8.21       12.64      3.19 o 
   3  -3  13        1.60        0.67      1.29 o 
   4  -3  13       11.38       10.43      2.05 o 
   5  -3  13        9.06        4.81      1.38 o 
  -7  -2  13       92.12       97.96      3.81 o 
  -6  -2  13       28.85       24.70      1.63 o 
  -5  -2  13      106.44       97.50      2.51 o 
  -4  -2  13       34.69       22.04      1.80 o 
  -3  -2  13       16.91       14.50      1.70 o 
  -2  -2  13      432.17      410.79      6.56 o 
  -1  -2  13       52.41       42.49      2.33 o 
   0  -2  13      160.12      169.36      5.59 o 
   1  -2  13      105.16      103.42      5.09 o 
   2  -2  13        0.34        0.17      0.78 o 
   3  -2  13       32.72       43.52      2.99 o 
   4  -2  13       29.74       33.10      2.13 o 
   5  -2  13        5.03        2.94      1.09 o 
  -8  -1  13       16.25       13.88      3.01 o 
  -7  -1  13        0.95        0.83      1.17 o 
  -6  -1  13       17.50       13.60      1.33 o 
  -5  -1  13        0.07        0.80      1.63 o 
  -4  -1  13       24.14       32.94      2.81 o 
  -3  -1  13       28.52       29.58      1.41 o 
  -2  -1  13      114.75      117.22      5.26 o 
  -1  -1  13        4.36        5.70      0.39 o 
   0  -1  13      467.45      369.07     10.18 o 
   1  -1  13       37.13       32.31      2.25 o 
   2  -1  13       25.31       27.18      4.86 o 
   3  -1  13        1.34        1.51      0.73 o 
   4  -1  13       46.10       40.21     11.39 o 
  -8   0  13       11.00       10.44      1.68 o 
  -7   0  13       49.03       50.62      3.08 o 
  -6   0  13       17.31       16.21      2.39 o 
  -5   0  13      137.32      136.06      3.42 o 
  -4   0  13       28.69       38.11      3.02 o 
  -3   0  13      150.83      112.23      1.54 o 
  -2   0  13       34.42       28.96      2.94 o 
  -1   0  13       45.60       56.21      3.65 o 
   0   0  13        2.56        5.06      3.95 o 
   1   0  13       17.99       20.66      2.94 o 
   2   0  13        7.13        5.77      2.63 o 
   3   0  13       12.73       13.57      3.44 o 
   4   0  13        1.56        2.43      4.96 o 
  -8   1  13        0.84        1.55      1.56 o 
  -7   1  13       17.36       13.67      1.91 o 
  -6   1  13       51.29       48.84      1.66 o 
  -5   1  13       97.66       77.93      4.24 o 
  -4   1  13       35.47       40.27      3.04 o 
  -3   1  13       62.46       66.89      3.11 o 
  -2   1  13       28.30       29.98      3.14 o 
  -1   1  13       78.38       73.73      7.29 o 
   0   1  13       15.30       20.46      2.94 o 
   1   1  13       38.87       41.32      3.85 o 
   2   1  13      215.18      273.74     11.95 o 
   3   1  13       72.85       87.90      6.38 o 
  -8   2  13       57.83       60.67      2.57 o 
  -7   2  13       35.24       37.05      4.65 o 
  -6   2  13        3.29        3.14      1.36 o 
  -5   2  13        2.46        1.43      2.07 o 
  -4   2  13       41.15       33.76      5.27 o 
  -3   2  13        5.34        3.95      2.33 o 
  -2   2  13       26.30       17.72      5.37 o 
  -1   2  13       14.15       26.43      3.44 o 
   0   2  13        3.62        9.22      2.73 o 
   1   2  13      154.14      178.24      9.32 o 
   2   2  13      181.60      216.52     11.34 o 
  -8   3  13       92.80      102.08     11.85 o 
  -7   3  13       76.71       81.12      6.38 o 
  -6   3  13       93.66      117.07      7.29 o 
  -5   3  13       10.79        8.06      2.04 o 
  -4   3  13       56.99       65.83      4.86 o 
  -3   3  13       12.64        6.08      4.66 o 
  -2   3  13       70.67       61.98      4.76 o 
  -1   3  13        0.05       -1.22      2.33 o 
   0   3  13       64.15       88.11      5.98 o 
   1   3  13        1.28       -1.42      2.94 o 
  -7   4  13        0.15        1.82      2.94 o 
  -6   4  13        5.01        4.11      2.07 o 
  -5   4  13        0.58       -1.57      2.18 o 
  -4   4  13        6.52        5.27      4.66 o 
  -3   4  13       20.88       13.17      3.14 o 
  -2   4  13      145.65      174.69      8.20 o 
  -1   4  13       10.86       13.37      3.54 o 
   0   4  13       34.53       53.88      5.27 o 
  -7   5  13      120.48      135.81      8.20 o 
  -6   5  13       23.33       31.34      3.60 o 
  -5   5  13       43.20       56.00      8.61 o 
  -4   5  13       37.74       41.32      4.35 o 
  -3   5  13        0.09        1.01      2.43 o 
  -2   5  13       57.38       69.47      5.67 o 
  -1   5  13        8.58       10.13      3.44 o 
  -5   6  13      173.19      215.51     17.82 o 
  -4   6  13        4.21        2.43      2.84 o 
   0 -10  14        0.16       -0.31      2.73 o 
   1 -10  14        8.45       12.00      3.80 o 
   2 -10  14        0.53       -0.56      1.58 o 
   3 -10  14       13.84        9.09      3.72 o 
  -2  -9  14       28.05       29.30      3.62 o 
  -1  -9  14        8.82       11.78      2.73 o 
   0  -9  14        0.85        3.10      2.01 o 
   1  -9  14        4.81        8.37      2.29 o 
   2  -9  14        2.42        3.14      2.04 o 
   3  -9  14       43.72       55.32      4.76 o 
   4  -9  14        2.78       -1.01      4.05 o 
  -3  -8  14       13.17       12.56      3.75 o 
  -2  -8  14       63.28       65.57      4.14 o 
  -1  -8  14        1.50        0.61      1.81 o 
   0  -8  14       29.65       37.90      3.75 o 
   1  -8  14        0.00        1.13      1.61 o 
   2  -8  14        0.92        1.72      1.10 o 
   3  -8  14        0.00       -0.91      3.54 o 
   4  -8  14        5.92        6.58      2.53 o 
   5  -8  14        5.20        2.94      2.53 o 
  -4  -7  14       10.80        7.14      1.46 o 
  -3  -7  14        6.02        4.76      1.80 o 
  -2  -7  14        6.44        4.76      1.39 o 
  -1  -7  14        8.69       10.81      2.12 o 
   0  -7  14       33.72       30.84      2.55 o 
   1  -7  14        0.07        1.62      0.97 o 
   2  -7  14        3.95        2.62      1.05 o 
   3  -7  14        5.30        3.45      1.69 o 
   4  -7  14       17.79       13.41      1.90 o 
   5  -7  14       28.55       20.94      1.72 o 
  -5  -6  14        8.42        8.64      2.01 o 
  -4  -6  14        0.30        0.33      1.68 o 
  -3  -6  14        5.00        6.55      1.62 o 
  -2  -6  14       29.62       23.13      2.17 o 
  -1  -6  14        0.33        1.43      1.11 o 
   0  -6  14        0.09        0.27      0.82 o 
   1  -6  14       15.32       14.78      2.10 o 
   2  -6  14        7.55        9.27      1.18 o 
   3  -6  14       14.30       11.25      1.82 o 
   4  -6  14       15.35        8.30      1.58 o 
   5  -6  14       18.91       13.10      1.72 o 
  -6  -5  14       31.18       27.83      4.61 o 
  -5  -5  14        0.20       -1.06      2.33 o 
  -4  -5  14        7.51        4.99      2.62 o 
  -3  -5  14        0.22        0.47      1.05 o 
  -2  -5  14        0.68        0.34      0.86 o 
  -1  -5  14        5.47        4.05      0.96 o 
   0  -5  14        2.51        3.47      0.78 o 
   1  -5  14        2.75        2.97      0.89 o 
   2  -5  14        4.11       10.58      1.18 o 
   3  -5  14        0.26       -0.40      0.96 o 
   4  -5  14        7.19        5.41      1.70 o 
   5  -5  14        0.02        2.04      1.47 o 
  -6  -4  14        0.22        1.67      2.04 o 
  -5  -4  14        0.13        0.50      1.43 o 
  -4  -4  14       40.13       39.92      3.65 o 
  -3  -4  14        8.25        2.50      1.08 o 
  -2  -4  14       83.45       77.03      3.26 o 
  -1  -4  14       97.09       90.42      4.09 o 
   0  -4  14        0.32        0.24      0.81 o 
   1  -4  14        1.16        0.86      0.85 o 
   2  -4  14        0.36        0.78      1.10 o 
   3  -4  14        2.75        0.15      0.92 o 
   4  -4  14       15.21       13.80      4.76 o 
   5  -4  14        1.71        0.88      1.04 o 
  -7  -3  14        1.73        0.66      2.18 o 
  -6  -3  14       17.21       22.08      1.93 o 
  -5  -3  14       31.08       29.32      6.23 o 
  -4  -3  14      259.15      269.84      6.75 o 
  -3  -3  14       65.84       62.83      3.19 o 
  -2  -3  14      443.14      440.64     12.12 o 
  -1  -3  14      193.79      186.63      5.99 o 
   0  -3  14        1.25        1.49      0.76 o 
   1  -3  14       60.30       62.70      5.34 o 
   2  -3  14        0.02        0.53      1.53 o 
   3  -3  14       23.95       21.53      2.13 o 
   4  -3  14       10.05        6.36      3.13 o 
  -7  -2  14       21.03       21.69      2.38 o 
  -6  -2  14        6.76        5.60      1.24 o 
  -5  -2  14       14.85        8.60      3.65 o 
  -4  -2  14       16.92       17.47      6.18 o 
  -3  -2  14      214.35      212.02     11.43 o 
  -2  -2  14      485.32      481.31     19.28 o 
  -1  -2  14        1.58        0.69      0.52 o 
   0  -2  14        4.15        2.97      0.61 o 
   1  -2  14        1.18        0.15      0.61 o 
   2  -2  14       97.44       90.85     16.36 o 
   3  -2  14       69.49       54.27     10.89 o 
   4  -2  14       31.16       28.46      3.65 o 
  -7  -1  14       17.33       17.70      2.46 o 
  -6  -1  14       12.20       10.63      1.09 o 
  -5  -1  14        3.89        4.99      1.74 o 
  -4  -1  14        7.47        8.47      2.96 o 
  -3  -1  14        0.26       -0.41      0.59 o 
  -2  -1  14        0.03        0.29      0.45 o 
  -1  -1  14        1.65        4.56      3.75 o 
   0  -1  14       83.13       88.71      4.66 o 
   1  -1  14        3.88        6.79      2.33 o 
   2  -1  14      114.01      110.99      5.87 o 
   3  -1  14      105.27      120.62      7.09 o 
   4  -1  14        2.53        6.08      3.04 o 
  -7   0  14       26.81       21.01      1.42 o 
  -6   0  14       19.36       17.77      1.21 o 
  -5   0  14        0.41        0.62      0.84 o 
  -4   0  14        5.18        3.88      1.38 o 
  -3   0  14      236.05      246.91     13.98 o 
  -2   0  14        0.15        0.41      3.44 o 
  -1   0  14      116.33      125.68      5.67 o 
   0   0  14       62.53       65.32      4.25 o 
   1   0  14       19.99       23.60      3.14 o 
   2   0  14       38.60       44.26      4.76 o 
   3   0  14        0.13       -2.94      2.94 o 
  -7   1  14        4.62        1.74      1.45 o 
  -6   1  14       30.46       29.88      7.19 o 
  -5   1  14       84.37       96.77      5.17 o 
  -4   1  14        0.65        0.47      2.13 o 
  -3   1  14        0.25        1.92      3.85 o 
  -2   1  14        2.81        9.22      2.63 o 
  -1   1  14       82.18       74.94      4.76 o 
   0   1  14        3.97        2.84      4.05 o 
   1   1  14        1.50        6.28      5.47 o 
   2   1  14       22.22       16.20      6.89 o 
  -7   2  14        3.08        0.71      2.73 o 
  -6   2  14      106.62      121.32      8.10 o 
  -5   2  14        4.40        4.00      3.39 o 
  -4   2  14      216.46      224.95      7.65 o 
  -3   2  14       53.45       57.52      4.66 o 
  -2   2  14        1.33        2.63      4.25 o 
  -1   2  14        8.12        5.27      4.86 o 
   0   2  14       18.09       18.03      6.48 o 
   1   2  14        0.03       -4.35      5.47 o 
  -7   3  14       42.68       44.26      5.37 o 
  -6   3  14       21.37       15.86     10.28 o 
  -5   3  14       29.54       37.99      3.11 o 
  -4   3  14       54.69       59.14      4.96 o 
  -3   3  14       10.65       15.09      5.87 o 
  -2   3  14       33.18       33.82      7.70 o 
  -1   3  14       10.05        9.62      3.34 o 
   0   3  14        6.01        5.16      3.24 o 
  -6   4  14        0.46       -0.47      2.51 o 
  -5   4  14        0.44        1.11      2.73 o 
  -4   4  14        2.24        1.62      4.76 o 
  -3   4  14        4.19        2.53      4.76 o 
  -2   4  14       74.49       75.45      6.18 o 
  -1   4  14        5.47        6.18      3.34 o 
  -4   5  14       40.47       58.43     10.13 o 
  -1  -9  15        0.17       -1.34      1.98 o 
   0  -9  15        3.51        1.51      1.54 o 
   1  -9  15        2.53        2.95      2.01 o 
   2  -9  15       16.04       13.91      2.67 o 
   3  -9  15       44.55       48.98      5.13 o 
  -2  -8  15        0.51        0.88      1.75 o 
  -1  -8  15        1.60        3.52      1.60 o 
   0  -8  15        0.84        1.21      1.75 o 
   1  -8  15       20.67       22.89      6.58 o 
   2  -8  15       37.46       37.12      2.98 o 
   3  -8  15       14.53       15.85      2.99 o 
  -3  -7  15        0.21       -0.77      1.19 o 
  -2  -7  15        0.04       -1.10      1.56 o 
  -1  -7  15        7.98        6.77      1.96 o 
   0  -7  15        0.45       -0.30      1.15 o 
   1  -7  15        0.02       -0.38      1.06 o 
   2  -7  15        2.02        1.31      1.12 o 
   3  -7  15        0.58        0.41      1.22 o 
   4  -7  15        1.00        2.86      1.13 o 
  -4  -6  15        5.90        5.10      2.73 o 
  -3  -6  15        6.71        4.25      1.38 o 
  -2  -6  15        0.02       -0.12      1.09 o 
  -1  -6  15       29.41       29.51      1.90 o 
   0  -6  15        2.37        1.88      1.43 o 
   1  -6  15       10.88        8.22      1.32 o 
   2  -6  15        5.47        3.51      1.33 o 
   3  -6  15        2.29        2.23      1.21 o 
   4  -6  15        3.02        4.58      2.53 o 
  -5  -5  15        0.88        1.58      2.04 o 
  -4  -5  15      145.31      147.95      5.82 o 
  -3  -5  15       10.84        8.51      1.33 o 
  -2  -5  15       12.88        6.85      1.69 o 
  -1  -5  15        0.04        0.11      1.01 o 
   0  -5  15        3.55        2.63      0.82 o 
   1  -5  15        1.07        0.88      0.74 o 
   2  -5  15        0.01        0.06      0.73 o 
   3  -5  15        3.11        4.66      1.22 o 
   4  -5  15       45.02       43.44      2.93 o 
  -5  -4  15       22.32       20.89      2.73 o 
  -4  -4  15       62.68       55.23      3.32 o 
  -3  -4  15        0.34        0.33      1.12 o 
  -2  -4  15        2.15        2.00      1.03 o 
  -1  -4  15        5.49        4.63      0.92 o 
   0  -4  15       47.32       48.37      3.29 o 
   1  -4  15      169.10      157.03     11.11 o 
   2  -4  15        0.03       -0.08      0.64 o 
   3  -4  15       65.53       68.13     18.43 o 
   4  -4  15       55.57       63.53     12.81 o 
  -6  -3  15       15.98       14.01      2.11 o 
  -5  -3  15        6.86        6.18      1.61 o 
  -4  -3  15        0.05       -0.52      1.50 o 
  -3  -3  15        1.02        0.99      0.98 o 
  -2  -3  15        9.67       12.47      0.98 o 
  -1  -3  15        7.21        6.18      0.90 o 
   0  -3  15      127.67      114.89      9.87 o 
   1  -3  15      123.83       95.34     10.68 o 
   2  -3  15       10.64       13.08      3.34 o 
   3  -3  15       40.30       54.89      4.46 o 
  -6  -2  15        0.13        2.98      1.83 o 
  -5  -2  15        6.12        3.35      1.58 o 
  -4  -2  15       29.62       27.18      1.49 o 
  -3  -2  15        2.83        1.61      0.94 o 
  -2  -2  15       34.66       24.47      1.37 o 
  -1  -2  15        3.28        1.69      0.66 o 
   0  -2  15        3.47        2.23      1.92 o 
   1  -2  15       12.83       15.19      2.53 o 
   2  -2  15        9.12       14.79      2.84 o 
   3  -2  15        2.84        3.85      2.73 o 
  -6  -1  15        9.41        6.88      2.13 o 
  -5  -1  15        0.71       -0.12      0.98 o 
  -4  -1  15        1.75        1.43      0.66 o 
  -3  -1  15        0.03        1.62      2.03 o 
  -2  -1  15        6.55       10.53      2.43 o 
  -1  -1  15       24.42       19.95      2.84 o 
   0  -1  15        2.52        1.11      3.34 o 
   1  -1  15        0.20       -2.23      3.75 o 
   2  -1  15       79.81       96.92      9.82 o 
  -6   0  15       94.58      113.73     11.65 o 
  -5   0  15       18.29       11.55      5.47 o 
  -4   0  15        0.06       -1.44      2.02 o 
  -3   0  15        0.84        0.71      2.13 o 
  -2   0  15        8.36       13.17      4.96 o 
  -1   0  15        5.74        6.28      4.46 o 
   0   0  15        0.62       -0.10      1.82 o 
   1   0  15       10.38       14.08      3.24 o 
   2   0  15       16.68       13.47      3.54 o 
  -6   1  15      192.28      216.32     10.94 o 
  -5   1  15        0.00        1.89      2.00 o 
  -4   1  15        0.47       -0.76      1.72 o 
  -3   1  15        0.52       -0.20      3.85 o 
  -2   1  15      139.78      143.20      7.29 o 
  -1   1  15       75.79       83.55      5.87 o 
   0   1  15       14.46       24.00      3.85 o 
   1   1  15       21.38       26.94      4.15 o 
  -6   2  15        3.90        5.47      3.14 o 
  -5   2  15        6.77        6.03      2.38 o 
  -4   2  15        1.23        0.61      2.43 o 
  -3   2  15        9.63       11.55      3.14 o 
  -2   2  15      100.78      100.26      6.68 o 
  -1   2  15      129.79      149.98      8.71 o 
   0   2  15       28.72       32.41      4.46 o 
  -5   3  15       73.15       77.68      6.58 o 
  -4   3  15       94.37      115.15      7.29 o 
  -3   3  15       19.32       25.52      3.95 o 
  -2   3  15       15.31       17.01      6.68 o 
  -1   3  15        4.64        5.57      3.34 o 
  -1  -8  16        4.25        4.72      2.07 o 
   0  -8  16       15.04       20.33      4.96 o 
   1  -8  16        0.03        1.39      1.68 o 
   2  -8  16        1.01        3.03      1.81 o 
  -2  -7  16        2.04        1.70      1.62 o 
  -1  -7  16        1.49       -1.00      1.61 o 
   0  -7  16        0.06        0.61      1.42 o 
   1  -7  16        9.57        8.84      1.50 o 
   2  -7  16        2.18        0.59      1.40 o 
  -3  -6  16        4.49        3.77      1.94 o 
  -2  -6  16       11.58       17.49      3.90 o 
  -1  -6  16       79.74       83.76      8.61 o 
   0  -6  16       18.36       17.42      1.74 o 
   1  -6  16       32.75       35.75      2.91 o 
   2  -6  16       25.03       21.88      1.47 o 
   3  -6  16        3.37        1.27      1.42 o 
  -4  -5  16       11.86        3.11      3.02 o 
  -3  -5  16        0.58       -0.21      0.89 o 
  -2  -5  16      156.61      148.87      6.58 o 
  -1  -5  16      156.04      136.04      8.24 o 
   0  -5  16        2.71        2.05      0.98 o 
   1  -5  16       45.34       46.36      3.93 o 
   2  -5  16       14.30       15.55      1.18 o 
   3  -5  16        3.86        1.26      1.18 o 
  -5  -4  16        4.21        8.44      2.78 o 
  -4  -4  16        5.30        4.25      1.19 o 
  -3  -4  16        8.12        4.61      1.20 o 
  -2  -4  16      110.71      102.74      7.99 o 
  -1  -4  16       16.86        7.34      0.99 o 
   0  -4  16        0.46        1.13      0.78 o 
   1  -4  16        1.07        0.71      0.72 o 
   2  -4  16       25.74       32.71      3.04 o 
   3  -4  16       40.24       35.24      3.65 o 
  -5  -3  16        1.33        1.31      1.74 o 
  -4  -3  16        6.10        4.94      1.41 o 
  -3  -3  16        1.51        1.12      0.80 o 
  -2  -3  16        7.40        6.52      0.97 o 
  -1  -3  16        0.16        0.51      2.84 o 
   0  -3  16        1.03        2.43      1.82 o 
   1  -3  16        6.88        9.72      2.33 o 
   2  -3  16        7.15        8.30      4.56 o 
  -5  -2  16        5.81        3.34      1.29 o 
  -4  -2  16        1.46        0.00      3.24 o 
  -3  -2  16       15.11        5.06      4.05 o 
  -2  -2  16        8.32       11.95      2.53 o 
  -1  -2  16        1.85        4.96      3.75 o 
   0  -2  16        0.53        3.24      3.65 o 
   1  -2  16        3.07        2.33      2.13 o 
   2  -2  16        0.12        0.81      2.23 o 
  -5  -1  16       42.44       41.83      4.46 o 
  -4  -1  16        0.35        1.61      1.75 o 
  -3  -1  16       80.15       84.76      5.37 o 
  -2  -1  16        0.35       -0.10      3.44 o 
  -1  -1  16        6.94        7.19      2.53 o 
   0  -1  16        5.80        4.25      2.43 o 
   1  -1  16        8.78        6.48      2.73 o 
  -5   0  16        1.91        3.85      3.14 o 
  -4   0  16      104.17      119.10     11.24 o 
  -3   0  16      150.87      163.35      8.10 o 
  -2   0  16        1.05       -1.32      2.43 o 
  -1   0  16       65.74       89.83      9.62 o 
   0   0  16       31.11       21.37      6.38 o 
  -5   1  16       13.70       13.83      2.68 o 
  -4   1  16       64.63       77.88      5.77 o 
  -3   1  16       17.48       20.15      6.48 o 
  -2   1  16       18.91       18.03      6.48 o 
  -1   1  16       14.24       16.91      3.75 o 
  -4   2  16        1.66       -3.75      5.47 o 
  -3   2  16        5.99        7.09      3.04 o 
  -2   2  16        5.90        2.53      2.84 o 
  -2  -6  17       15.56        9.94      1.67 o 
  -1  -6  17        8.82        9.54      2.65 o 
   0  -6  17        0.66        1.69      1.24 o 
   1  -6  17       25.86       21.18      3.42 o 
  -3  -5  17        3.83        2.56      1.46 o 
  -2  -5  17        3.68        2.61      1.14 o 
  -1  -5  17        0.00        0.00      0.84 o 
   0  -5  17        0.97        0.41      0.75 o 
   1  -5  17        8.35        4.56      2.17 o 
  -3  -4  17        6.35        4.42      1.27 o 
  -2  -4  17        1.98        0.81      1.82 o 
  -1  -4  17        0.11       -0.81      2.84 o 
   0  -4  17        1.44        3.24      1.82 o 
   1  -4  17        0.34        0.51      1.62 o 
  -4  -3  17        2.13        1.72      2.13 o 
  -3  -3  17        7.76        7.29      2.84 o 
  -2  -3  17       12.18        8.91      2.43 o 
  -1  -3  17        0.87        3.85      3.65 o 
   0  -3  17        0.15        1.11      1.82 o 
   1  -3  17        3.04        1.32      1.92 o 
  -4  -2  17        2.13        1.62      2.33 o 
  -3  -2  17       20.70       18.84      5.77 o 
  -2  -2  17       24.71       26.13      3.34 o 
  -1  -2  17       14.02       20.66      3.04 o 
   0  -2  17        1.73        3.95      4.15 o 
  -4  -1  17       20.13       18.53      3.95 o 
  -3  -1  17       11.76       10.53      3.14 o 
  -2  -1  17       19.22       17.22      5.98 o 
  -1  -1  17       33.94       36.66      4.25 o 
  -3   0  17        1.39       -0.20      2.33 o 
  -2   0  17        0.39        0.41      2.43 o 
                                                 
